# Supplementary material for: Feeding behaviour and mortality of Philaenus spumarius exposed to insecticides and their impact on Xylella fastidiosa transmission
Source: Pest Manag Sci. 2022 Aug 17;78(11):4841–9. doi: 10.1002/ps.7105 (PMC9804339; doi:10.1002/ps.7105)
Supplement: Supplementary file 1 — Appendix S1. Supporting information [file PS-78-4841-s001.xlsx]

## Sheet: EPG A Total
Code	treatment	sex	Escaped	(%) Xi	(%) Probe	Number Total Probes	Number Succesful Probes	Number Unsuccesful probes	Number Sustained probes	Number np	Number C	Number Xc	Number Xi	Number R	Number N	Total Duration Probe	Total Duration np	Total Duration C	Total Duration Xc	Total Duration Xi	Total Duration Xc Xi	Total Duration N	Mean Duration np	Mean Duration C	Mean Duration Xc	Mean Duration Xi	Mean Duration N	first np to first probe with Xi	first np to first probe with sustained Xi	first C to first Xc	first C to first Xi	first C to first sustained Xi	np duration after first Xi
1472020ch3 acetam f	Acetamiprid	female	1	1.09	4.6	4	1	3	0	5	5	1	1	0	0	11.09	4.12	8.34	0.15	2.6	2.75	0	0.82	1.67	0.15	2.6	NA	9	239.1	9	9.1	238.6	2.89
1742020ch3 acetam m	Acetamiprid	male	1	1.3	2.33	1	1	0	0	2	2	1	1	0	0	6.35	14.7	2.08	0.17	4.1	4.27	0	7.35	1.04	0.17	4.1	NA	1	239.4	1.3	1.5	238.4	13.69
170420j3ach1 sulf f	Sulfoxaflor	female	0	75	77.53	5	1	4	1	6	6	15	15	0	14	189.44	50.51	4	2.58	179.92	182.5	2.94	8.42	0.67	0.17	11.9947	0.21	2.7	2.7	3.9	4.3	4.2	50.05
1572020ch3 control m	Control	male	1	53.5	55.23	2	1	1	1	3	3	4	4	0	3	133.46	9.78	3.45	0.75	128.4	129.15	0.86	3.26	1.15	0.19	32.1	0.286667	4.5	4.5	6.5	6.7	6.6	5.56
14052020j3morch1 control f	Control	female	0	46.78	92.96	3	2	1	2	3	5	9	7	0	7	229.42	10.09	26.5	1.7	197.94	199.64	3.27	3.36	5.3	0.19	28.2771	0.467143	1.7	1.7	0.4	0.6	0.6	3.9
2242020ch1 kaolin m	Kaolin	male	0	61.07	98.87	5	1	4	1	5	5	4	3	0	3	237.91	2	5.64	0.91	230.64	231.55	0.72	0.4	1.13	0.23	76.88	0.24	6.4	6.4	6.8	7.4	13.1	NA
2242020ch5 spin m	Spinosad	male	0	63.56	90.65	12	3	9	2	12	14	8	8	0	5	221.74	17.53	64.53	1.95	152.11	154.06	3.15	1.46	4.61	0.24	19.0138	0.63	7.5	7.5	16.7	17	16.9	5.69
13052020noonj1ch7 acetam m	Acetamiprid	male	0	24.3	27.31	1	1	0	1	4	2	12	12	0	12	70.64	169.33	4.32	2.98	58.33	61.31	5.01	42.33	2.16	0.25	4.86083	0.4175	0.9	0.9	4.2	5.4	15.1	168.45
12052020aftch7 control m	Control	male	0	40.93	89.45	3	2	1	2	4	4	9	7	1	8	238.13	1.65	23.49	2.43	188.58	191.02	11.99	0.41	5.87	0.27	26.94	1.49875	3.9	3.9	11.2	12.1	12.1	0.41
17042020j2Ach3 spin f	Spinosad	female	0	37.73	64.79	4	2	2	2	4	5	14	14	0	12	216.81	22.77	6.44	3.82	145.1	148.92	61.44	5.69	1.29	0.27	10.3643	5.12	0.6	0.6	1.7	3	3	2.84
28042020j1ach5 acetam f	Acetamiprid	female	1	0.23	7.16	7	1	6	0	7	7	1	1	0	0	17.18	4.1	16.34	0.28	0.56	0.84	0	0.59	2.33	0.28	0.56	NA	19	239.9	20	20.3	239.5	NA
1352020aftj5ach3 control f	Control	female	0	94.72	98.42	1	1	0	1	1	1	11	4	0	10	237.58	2.07	5.78	3.09	227.04	230.14	1.67	2.07	5.78	0.28	56.76	0.167	2.1	2.1	5.7	7.3	17.7	NA
1252020j4ach7 pir m	Pyrethrin	male	0	86.11	92.05	3	1	2	1	4	4	8	7	0	7	223.06	16.47	12.45	2.25	206.24	208.49	2.12	4.12	3.11	0.28	29.4629	0.302857	9.6	9.6	14.6	15.7	23.7	9.35
13052020aftJ2ch1 spin f	Spinosad	female	0	73.36	85.44	11	2	9	2	12	12	10	10	0	8	206.72	33.05	24.6	2.82	177.56	180.38	1.74	2.75	2.05	0.28	17.756	0.2175	9	9	6.8	7.6	7.6	12.53
1252020aftj2ach3 sulf f	Sulfoxaflor	female	0	41.25	88.11	19	4	15	2	19	22	20	13	0	16	218.42	21.48	70.6	5.7	137.9	143.6	4.22	1.13	3.21	0.29	10.6077	0.26375	20.3	40.5	19.7	21.1	50	0.82
1352020aftj4ach3 pir f	Pyrethrin	female	0	64.72	82.48	16	2	14	2	17	18	7	6	0	5	199.35	40.61	37.9	2.13	158.2	160.33	1.12	2.39	2.11	0.3	26.3667	0.224	1	1	2.7	3.1	6.5	11.97
1572020ch3 deltam m	Deltamethrin	male	1	82.1	87.38	5	1	4	1	6	6	1	1	0	0	209.95	4.21	12.58	0.32	197.05	197.37	0	0.7	2.1	0.32	197.05	NA	8	8	10.4	10.8	10.7	0.47
1352020aftj4ach5 kaolin m	Kaolin	male	0	4.27	13.83	3	2	1	1	7	5	6	4	0	4	42.87	196.85	29.41	1.93	10.23	12.16	1.3	28.12	5.88	0.32	2.5575	0.325	0.3	20.6	0.4	0.9	23.1	8.39
170420ch7 pir m	Pyrethrin	male	0	33.13	93.19	4	2	2	2	4	5	18	14	0	16	237.38	1.61	11.13	6.03	209.45	215.47	10.77	0.4	2.23	0.33	14.9607	0.673125	0.3	0.3	0.2	0.5	10	0.72
13052020morj1ch5 spin f	Spinosad	female	0	95.38	99.26	2	1	1	1	2	2	5	5	0	4	239.23	0.54	7.68	1.65	228.9	230.54	1	0.27	3.84	0.33	45.78	0.25	6.2	6.2	7.8	8.4	8.4	NA
28042020j3ach1 control f	Control	female	1	12.95	50.67	10	1	9	1	12	11	11	4	0	10	124.91	42.8	84.6	3.72	33.34	37.06	3.25	3.57	7.69	0.34	8.335	0.325	9.2	9.2	11.1	11.5	17.2	8.82
1472020ch3 pir m	Pyrethrin	male	1	17.66	20.61	2	1	1	1	3	3	2	2	0	1	51.14	6.76	4.91	0.68	45.27	45.95	0.28	2.25	1.64	0.34	22.635	0.28	7.2	7.2	3.8	4.1	4.2	1.28
2242020ch7 spin m	Spinosad	male	0	45.28	94.5	6	1	5	1	6	7	2	2	0	1	227.15	12.46	117.57	0.69	108.66	109.34	0.23	2.08	16.8	0.34	54.33	0.23	1.8	1.8	5.2	5.5	5.5	2.25
1572020ch1 spin f	Spinosad	female	0	54.77	88.05	9	2	7	2	9	10	10	9	0	9	215.51	24.45	67.18	3.38	140.88	144.26	4.08	2.72	6.72	0.34	15.6533	0.453333	2	2	2.8	3.7	4.9	4.72
1572020ch5 pir m	Pyrethrin	male	0	91.32	97.7	2	1	1	1	2	2	4	4	0	3	234.97	2	12.41	1.42	217.72	219.14	3.41	1	6.21	0.36	54.43	1.13667	3.3	3.3	12.5	13	17.1	NA
2242020ch7 sulf f	Sulfoxaflor	female	0	47.04	70.69	11	2	9	2	12	13	8	7	0	6	174.11	65.43	45.51	2.87	123.62	126.5	2.1	5.45	3.5	0.36	17.66	0.35	5.3	5.3	6	6.7	6.7	15.23
1252020j1ch3 kaolin f	Kaolin	female	0	90.87	96.93	1	1	0	1	1	1	4	6	0	3	234.49	5.17	12.04	1.48	218.81	220.29	2.16	5.17	12.04	0.37	36.4683	0.72	5.2	5.2	12	12.1	12.2	NA
13052020morj1ch7 spin m	Spinosad	male	1	57.23	60.71	3	1	2	1	5	4	14	8	0	13	159.72	24.15	12.62	5.15	137.06	142.21	4.88	4.83	3.16	0.37	17.1325	0.375385	2.6	2.6	4.9	6	6	22.14
13052020noonj1ch1 sulf m	Sulfoxaflor	male	0	84.02	95.54	4	2	2	2	4	5	16	14	0	14	233.39	6.53	22.78	5.96	201.56	207.51	3.09	1.63	4.56	0.37	14.3971	0.220714	1.6	1.6	3.8	5.7	11.1	3.76
1472020ch1 deltam m	Deltamethrin	male	1	1.94	4.62	1	1	0	0	2	1	1	1	0	0	11.09	3.43	6.05	0.38	4.66	5.04	0	1.72	6.05	0.38	4.66	NA	2.5	239.9	6	6.4	237.4	0.95
13052020aftJ3ch1 deltam f	Deltamethrin	female	1	2.95	5.61	8	1	7	0	9	9	3	3	0	2	17.93	14.08	9.33	1.14	7.07	8.21	0.39	1.56	1.04	0.38	2.35667	0.195	11.1	239.6	11.5	12.1	239	7.23
1742020ch1 kaol f	Kaolin	female	0	14.63	19.78	7	2	5	2	10	8	3	4	0	2	48.11	191.89	11.34	1.13	35.1	36.23	0.54	19.19	1.42	0.38	8.775	0.27	18.9	18.9	15.8	16	16.7	5.58
1472020ch7 kaolin f	Kaolin	female	0	58.28	83.05	7	2	5	2	9	8	10	9	0	8	202.15	37.77	56.05	3.81	139.81	143.62	2.48	4.2	7.01	0.38	15.5344	0.31	0.7	0.7	1.4	1.9	1.9	23.28
1572020ch3 spin f	Spinosad	female	0	38.67	62.84	7	2	5	2	8	8	7	6	1	5	198.73	39.81	45.49	2.63	102.31	104.94	8.21	4.98	5.69	0.38	17.0517	1.642	9.2	9.2	9.7	10.2	10.2	0.46
1472020ch1 acetam f	Acetamiprid	female	1	4.01	11.85	2	1	1	0	3	3	5	3	0	5	33.37	3.29	7.02	1.93	19.5	21.43	4.91	1.1	2.34	0.39	6.5	0.982	1.9	239.2	7	7.2	239.1	3.11
2242020ch1 control f	Control	female	0	66.39	88.09	10	4	6	3	11	13	16	13	0	12	218.31	21.63	18.37	6.18	188.18	194.36	5.59	1.97	1.41	0.39	14.4754	0.465833	0.5	0.5	1.9	2.3	8.1	3.53
1472020ch5 kaolin f	Kaolin	female	0	43.14	46.82	4	1	3	1	7	5	5	5	0	4	115.31	124.62	6.93	1.97	103.5	105.47	2.91	17.8	1.39	0.39	20.7	0.7275	7.4	7.4	7.9	8.4	8.4	123.12
170420j1ach5 sulf m	Sulfoxaflor	male	1	71.89	82.5	3	1	2	1	4	4	7	7	0	6	199.44	31.23	22.88	2.71	172.54	175.25	1.31	7.81	5.72	0.39	24.6486	0.218333	0.7	0.7	4.8	7	7	1.11
1352020aftj4ach7 kaolin f	Kaolin	female	0	81.5	95.87	3	2	1	2	3	4	8	7	0	6	231.24	8.26	31.29	3.23	195.2	198.43	1.52	2.75	7.82	0.4	27.8857	0.253333	16.3	16.3	18.7	19.9	22	2.53
2842020ch1 sulf m	Sulfoxaflor	male	0	48.71	88.49	6	2	4	2	7	7	12	12	0	10	220.02	19.92	90.94	4.91	116.85	121.76	7.33	2.85	12.99	0.41	9.7375	0.733	0.2	0.2	10.5	13.3	13.3	2.23
1572020ch7 pir m	Pyrethrin	male	0	2.09	2.49	1	1	0	0	5	2	1	1	0	0	6.88	232.73	1.46	0.42	5	5.42	0	46.55	0.73	0.42	5	NA	1.7	239.6	0.5	1	239.6	231.05
170420ch5 pir m	Pyrethrin	male	0	89.1	96.01	3	2	1	2	3	4	12	12	0	10	237.41	2.26	12.86	4.99	213.58	218.57	5.98	0.75	3.22	0.42	17.7983	0.598	3.6	3.6	9.8	10.1	12.5	1.84
1572020ch1 kaolin m	Kaolin	male	0	93.19	97.08	2	2	0	2	2	3	17	17	0	15	237.31	2.64	2.28	7.24	223.65	230.89	4.14	1.32	0.76	0.43	13.1559	0.276	0.2	0.2	0.9	1.4	1.4	2.4
2242020ch3 kaolin m	Kaolin	male	1	15.1	28.69	11	1	10	1	12	12	6	2	0	6	72.97	23.55	30.09	2.59	36.22	38.81	4.07	1.96	2.51	0.43	18.11	0.678333	18.5	18.5	18.5	19.3	19.3	11.13
28042020j1ach1 pir f	Pyrethrin	female	0	69.02	85.77	7	1	6	1	7	8	16	15	0	15	211	28.7	33.5	6.84	165.45	172.29	5.21	4.1	4.19	0.43	11.03	0.347333	23.1	23.1	17.1	19.6	19.6	5.63
1642020ch5 control m	Control	male	0	52.19	59.74	16	4	12	3	18	20	7	7	1	3	150.3	89.27	15.89	3.05	125.04	128.09	1.49	4.96	0.79	0.44	17.8629	0.496667	1.6	27.8	5.3	5.8	28.3	1.38
280420J2Ach3 kaolin f	Kaolin	female	0	92.61	98.39	2	1	1	1	2	2	15	13	0	13	239.27	0.51	1.56	6.65	227.73	234.38	3.34	0.26	0.78	0.44	17.5177	0.256923	0.8	0.8	1.7	2.4	9.7	NA
1452020j4ach3 sulf m	Sulfoxaflor	male	0	36.99	49.24	8	3	5	3	11	11	9	7	0	6	119.95	119.93	26.05	3.95	88.74	92.69	1.21	10.9	2.37	0.44	12.6771	0.201667	1	1	2	2.7	2.6	0.9
1642020ch3 acetam m	Acetamiprid	male	1	0.45	1.46	1	1	0	0	2	2	1	1	0	0	3.68	14.87	2.16	0.45	1.07	1.52	0	7.44	1.08	0.45	1.07	NA	0.3	239.6	2	2.5	239.3	14.53
1252020aftj3ach3 kaolin f	Kaolin	female	0	68.47	84.8	4	1	3	1	4	4	8	6	0	7	207.33	32.25	15.39	3.62	184.18	187.8	4.13	8.06	3.85	0.45	30.6967	0.59	41.5	41.5	46.4	47	56.9	NA
2842020ch3 sulf m	Sulfoxaflor	male	0	83.99	92.46	2	2	0	2	2	3	9	7	0	8	231.67	8.15	5.27	4.07	212.79	216.86	9.55	4.08	1.76	0.45	30.3986	1.19375	4	4	0.6	0.9	1	4.2
1572020ch1 sulf f	Sulfoxaflor	female	0	25.95	92.09	5	1	4	1	5	5	6	5	0	5	235.57	4.2	4.85	2.71	213.26	215.97	14.75	0.84	0.97	0.45	42.652	2.95	7.5	7.5	6.5	7.5	9.5	NA
170420ch7 spin m	Spinosad	male	0	43.32	95.05	3	2	1	2	3	4	8	8	0	6	237.56	1.44	13.13	3.65	216.42	220.07	4.36	0.48	3.28	0.46	27.0525	0.726667	0.4	0.4	0.1	2	9.7	0.68
2842020ch7 spin f	Spinosad	female	0	80.8	91.31	5	3	2	3	5	7	13	13	0	10	233.56	6.05	25.81	6.09	197.95	204.04	3.72	1.21	3.69	0.47	15.2269	0.372	1.2	1.2	8.8	9.2	15.3	0.38
2242020ch5 sulf f	Sulfoxaflor	female	0	57.76	74.34	10	3	7	3	12	13	13	13	0	10	190.51	49.03	34.34	6.05	138.34	144.38	11.78	4.09	2.64	0.47	10.6415	1.178	2.6	2.6	5.2	6.1	6.1	15.23
12052020aftch5 control m	Control	male	0	53.29	90.27	6	2	4	2	6	7	10	12	0	9	223.28	16.53	33	4.86	178.65	183.51	6.76	2.76	4.71	0.49	14.8875	0.751111	2.3	2.3	5.4	6.2	10.8	4.86
1352020j4ach3 control f	Control	female	0	9.65	17.32	6	1	5	1	10	7	3	3	0	2	42.49	197.12	17	1.49	23.13	24.62	0.87	19.71	2.43	0.5	7.71	0.435	4.3	4.3	4.7	5.6	7.9	9.46
1252020j3ach1 spin m	Spinosad	male	1	16.64	33.12	8	2	6	2	9	10	2	2	0	0	79.77	38.07	24.9	1	53.86	54.86	0	4.23	2.49	0.5	26.93	NA	21.5	21.5	21	21.7	21.7	11.99
1472020ch5 control m	Control	male	0	39.3	52.42	14	3	11	2	16	16	14	8	1	11	134.67	146.31	20.72	7.17	98.9	106.07	3.46	9.14	1.3	0.51	12.3625	0.314545	17.4	17.4	20.4	23.3	23.3	81.26
2242020ch1 acetam m	Acetamiprid	male	0	4.33	5.71	2	1	1	1	6	3	2	2	0	2	15.14	224.83	3.13	1.05	10.4	11.45	0.56	37.47	1.04	0.53	5.2	0.28	1.4	1.4	2.8	3.9	6.6	223.89
170420j2ach1 control m	Control	male	0	91.03	98.35	2	1	1	1	2	2	9	9	0	8	239.64	0.32	8.85	4.74	222.46	227.2	3.59	0.16	4.43	0.53	24.7178	0.44875	4.8	4.8	8.9	9.2	19.7	NA
1352020aftj4ach7 kaolin m	Kaolin	male	0	80.8	95.57	3	2	1	2	3	4	9	7	0	7	230.65	8.97	30.67	4.83	193.59	198.42	1.56	2.99	7.67	0.54	27.6557	0.222857	16.4	16.4	18.7	19.9	19.9	3.15
1472020ch1 spin f	Spinosad	female	0	49.91	62.29	4	4	0	4	6	8	23	16	0	19	168.33	71.5	28.6	12.53	119.68	132.21	7.52	11.92	3.58	0.54	7.48	0.395789	0.6	0.6	2.3	5.5	7.1	15.78
1642020ch3 deltam m	Deltamethrin	male	1	0.3	1.12	2	1	1	0	3	2	1	1	0	0	2.69	6.31	1.41	0.55	0.73	1.28	0	2.1	0.71	0.55	0.73	NA	4.5	239.7	2.3	2.9	236.4	2.08
1252020aftj3ach1 kaolin m	Kaolin	male	1	29.57	36.19	9	1	8	1	10	10	2	2	0	1	86.98	15.21	14.8	1.13	70.88	72.01	0.17	1.52	1.48	0.56	35.44	0.17	23.2	23.2	24.8	25.1	25.1	2.85
1472020ch1 sulf f	Sulfoxaflor	female	1	1.13	32.65	9	1	8	1	10	10	1	1	0	0	78.6	94.35	37.79	0.57	40.23	40.8	0	9.44	3.78	0.57	40.23	NA	0.8	239.9	4.9	5.5	239.6	13.21
14052020ch1 acetam f	Acetamiprid	female	1	2.04	8	1	1	0	0	2	2	3	3	0	2	20.12	6.3	4.27	1.75	13.46	15.21	0.64	3.15	2.14	0.58	4.48667	0.32	0.2	240	4	9.6	239.8	6.06
13052020noonj1ch5 acetam f	Acetamiprid	female	1	32.53	37.15	2	2	0	1	3	4	4	3	1	3	101.89	17.36	9.21	2.33	80.2	82.53	2.31	5.79	2.3	0.58	26.7333	0.77	0.5	17.7	1.4	1.9	23	2.78
1252020aftj4ach3 spin f	Spinosad	female	0	83.75	92.65	11	3	8	2	11	13	7	6	0	4	228.1	11.62	15.01	4.05	207.78	211.83	1.26	1.06	1.15	0.58	34.63	0.315	9.4	9.4	7.5	8.4	17.1	3.78
13052020morJ3ch3 acetam m	Acetamiprid	male	1	6.91	12.52	9	1	8	1	10	10	2	1	0	1	30.41	24.11	12.45	1.19	16.56	17.74	0.21	2.41	1.25	0.59	16.56	0.21	13.2	13.2	13.7	15.1	15.1	7.28
28042020j3ach3 control f	Control	female	0	62.48	96.9	2	2	0	1	2	3	2	2	0	0	232.66	7.28	4.18	1.18	227.3	228.48	0	3.64	1.39	0.59	113.65	NA	0.2	11.3	2.7	3.7	20.1	7.03
170420j1ach1 kaolin m	Kaolin	male	0	92.18	96.98	1	1	0	1	2	2	6	6	0	5	233.79	6.21	4.76	3.53	224.51	228.04	1	3.11	2.38	0.59	37.4183	0.2	1.2	1.2	4.7	6.7	6.8	5.01
1572020ch3 kaolin m	Kaolin	male	0	18.81	71.27	10	6	4	6	11	15	10	8	0	4	172.62	67.28	22.48	6.24	142.92	149.16	0.98	6.12	1.5	0.62	17.865	0.245	0.2	33.4	3.3	4.6	42.4	4.13
170420j3ach3 sulf f	Sulfoxaflor	female	0	92.84	97.1	3	2	1	2	3	4	8	7	0	6	236.23	3.56	5.95	5	222.63	227.64	2.65	1.19	1.49	0.63	31.8043	0.441667	0.3	0.3	0.2	0.7	0.6	2.55
1352020aftj4ach1 pir m	Pyrethrin	male	1	3.56	4.95	1	1	0	1	2	2	2	2	0	1	12.36	6.26	2.33	1.32	8.53	9.85	0.18	3.13	1.17	0.66	4.265	0.18	0.8	0.8	2	2.9	2.9	5.47
1572020ch1 control f	Control	female	0	79.21	85.16	9	1	8	1	10	10	8	6	0	7	210.38	27.87	8.96	5.32	188.76	194.08	7.34	2.79	0.9	0.67	31.46	1.04857	19.8	19.8	11.2	14.4	21.9	7.17
1252020j3ach3 spin m	Spinosad	male	0	19.29	85.43	13	1	12	1	14	14	1	1	0	0	204.95	34.71	71.79	0.68	132.49	133.16	0	2.48	5.13	0.68	132.49	NA	47.7	47.7	44.4	45.1	45	0.28
1572020ch5 acetam m	Acetamiprid	male	0	0	1.11	1	1	0	0	5	2	1	0	0	0	4.56	235.41	3.87	0.69	0	0.69	0	47.08	1.94	0.69	NA	NA	0.9	240	2	239.1	239.1	NA
2242020ch3 control f	Control	female	1	30.1	43.59	11	1	10	1	12	12	7	7	0	6	106.76	7.93	27.58	4.88	72.2	77.08	2.11	0.66	2.3	0.7	10.3143	0.351667	32.3	32.3	33.2	34.5	43.5	1.78
1252020aftj2ach1 sulf m	Sulfoxaflor	male	0	94.6	98.28	6	1	5	1	6	6	1	8	0	7	237.66	2.33	4.35	0.7	230.81	231.51	1.81	0.39	0.73	0.7	28.8513	0.258571	5.3	5.3	4.9	5.7	10	NA
13052020morJ3ch1 acetam f	Acetamiprid	female	0	19.89	26.4	5	1	4	1	8	6	3	3	1	3	65.94	173.99	12.71	2.23	48.8	51.03	1.42	21.75	2.12	0.74	16.2667	0.473333	1.5	1.5	9.2	10.6	10.6	2.71
1252020j1ch1 kaolin m	Kaolin	male	0	75.98	97.41	13	1	12	1	13	13	2	2	0	1	235.31	4.61	49.16	1.48	183.25	184.73	1.42	0.35	3.78	0.74	91.625	1.42	53.1	53.1	52.7	53.9	55.8	NA
1252020j2ach1 acetam f	Acetamiprid	female	1	0.26	4.83	6	2	4	0	7	8	2	2	1	0	16.15	40.26	10.08	1.5	0.62	2.13	0	5.75	1.26	0.75	0.31	NA	0	239.9	8.4	9.6	239.9	0.08
1742020ch1 acetam m	Acetamiprid	male	1	6.02	8.12	6	1	5	1	7	7	1	1	1	0	20.5	29.43	3.24	0.76	15.66	16.42	0	4.2	0.46	0.76	15.66	NA	0.2	0.2	1.3	2	3.4	4.63
1742020ch3 kaolin f	Kaolin	female	0	90.13	97.88	1	1	0	1	1	1	11	11	0	10	238.4	0.42	6.78	8.4	218.54	226.95	4.69	0.42	6.78	0.76	19.8673	0.469	0.4	0.4	6.8	8.3	8.3	NA
13052020mornJ2ch1 kaolin f	Kaolin	female	0	85.98	95.64	9	1	8	1	9	9	12	10	0	11	236.96	3.02	6.45	9.21	213.87	223.08	7.43	0.34	0.72	0.77	21.387	0.675455	7.5	7.5	8.8	10.8	10.8	NA
28042020j1ach7 acetam f	Acetamiprid	female	1	0.97	5	1	1	0	0	2	2	1	1	0	0	12.06	5.89	7.65	0.78	3.63	4.41	0	2.95	3.83	0.78	3.63	NA	0.4	239.9	7.6	8.3	239.5	5.5
1572020ch7 acetam m	Acetamiprid	male	1	0.16	2.06	2	1	1	0	3	3	2	1	1	1	6.51	8.2	3.16	1.65	0.38	2.02	0.15	2.73	1.05	0.82	0.38	0.15	2.2	239.2	4.2	6	239.1	6.8
1352020aftj4ach3 spin m	Spinosad	male	0	64.88	84.44	17	3	14	3	18	20	8	7	0	5	203.99	35.66	30.6	6.67	165.46	172.13	1.26	1.98	1.53	0.83	23.6371	0.252	0.7	0.7	2.7	2.9	6.5	3.8
13052020aftJ3ch3 deltam m	Deltamethrin	male	1	13.74	16.02	1	1	0	1	2	2	1	1	0	0	46.05	1.64	8.47	0.86	36.73	37.58	0	0.82	4.24	0.86	36.73	NA	0.6	0.6	0.8	1.7	4.4	1.06
1642020ch1 deltam m	Deltamethrin	male	1	2.64	3.32	1	1	0	1	2	1	1	1	0	0	7.96	12.6	0.74	0.88	6.34	7.22	0	6.3	0.74	0.88	6.34	NA	0.1	0.1	0.8	1.6	1.6	NA
2842020ch5 spin f	Spinosad	female	0	76.02	90.34	3	2	1	2	3	4	11	11	0	9	238.06	1.6	32.54	9.76	182.23	191.99	13.53	0.53	8.14	0.89	16.5664	1.50333	2.1	2.1	18.9	22.9	22.8	1.19
1472020ch1 pir m	Pyrethrin	male	0	3.03	5.02	4	1	3	1	8	5	1	1	0	0	14.86	225.09	6.69	0.9	7.27	8.17	0	28.14	1.34	0.9	7.27	NA	3.2	3.2	4.9	5.8	5.8	223.6
170420j1ach7Spi sulf f	Sulfoxaflor	female	0	69.84	80.66	5	1	4	1	5	5	4	4	0	3	194.19	45.65	19.36	3.95	170.12	174.07	0.75	9.13	3.87	0.99	42.53	0.25	62.9	62.9	63.4	65.7	65.7	NA
280420J2Ach1 kaolin f	Kaolin	female	0	89.48	97.74	1	1	0	1	1	1	11	9	0	10	239.68	0.25	2.05	11.65	220.78	232.43	5.2	0.25	2.05	1.06	24.5311	0.52	0.3	0.3	2	3.4	8.5	NA
1352020j5ach3 pir f	Pyrethrin	female	0	2.71	10.65	4	1	3	1	8	5	1	1	0	0	27.49	212.34	19.92	1.08	6.49	7.57	0	26.54	3.98	1.08	6.49	NA	11	11	22.6	23.7	23.8	205.77
1252020aftj4ach1 acetam m	Acetamiprid	male	1	1.3	4.77	4	1	3	0	5	5	2	1	0	1	11.92	16.25	6.23	2.27	3.13	5.4	0.29	3.25	1.25	1.13	3.13	0.29	3	240	6.5	9.1	239.6	5.77
1352020j4ach5 sulf m	Sulfoxaflor	male	1	9.24	37.43	5	1	4	1	7	6	1	1	0	0	89.86	108.58	65.06	1.34	23.46	24.8	0	15.51	10.84	1.34	23.46	NA	0.5	0.5	2.2	3.5	5.4	25.31
170420ch5 spin m	Spinosad	male	0	86.74	96.87	3	2	1	2	3	4	9	7	0	7	237.41	2.26	12.86	12.72	207.92	220.64	3.91	0.75	3.22	1.41	29.7029	0.558571	3.6	3.6	9.8	14.3	14.2	1.84
1252020j5ach3 control f	Control	female	0	44.56	63.88	10	3	7	2	10	12	8	7	0	6	155.12	84.82	35.04	11.43	106.89	118.33	1.76	8.48	2.92	1.43	15.27	0.293333	10	10	11.9	22.3	22.3	7.98
1742020ch7 delatm f	Deltamethrin	female	1	11.26	14.37	3	1	2	1	4	4	1	1	0	0	34.56	2.8	6.1	1.48	26.98	28.46	0	0.7	1.53	1.48	26.98	NA	6.3	6.3	7	8.5	8.5	0.67
170419j3Ach2 pir f	Pyrethrin	female	1	0.63	6.32	2	1	1	0	3	3	1	1	0	0	15.79	11.46	12.62	1.67	1.5	3.17	0	3.82	4.21	1.67	1.5	NA	7.6	239.2	12.6	14.3	238.7	10.3
17042020j2Ach1 spin f	Spinosad	female	0	8.49	53.09	38	4	34	2	38	42	17	5	0	12	134.46	103.34	71.79	31.66	24.11	55.77	6.91	2.72	1.71	1.86	4.822	0.575833	40.3	40.3	42.7	43	42.9	17.01
1472020ch7 control m	Control	male	0	36.71	59.74	11	1	10	1	12	12	6	5	0	4	141.29	92.9	36.45	12.23	91.33	103.57	1.28	7.74	3.04	2.04	18.266	0.32	0.2	0.2	1.2	7.7	7.7	5.39
13052020noonj1ch3 sulf m	Sulfoxaflor	male	0	80.49	93.39	1	1	0	1	1	1	8	4	0	7	238.62	1.22	9.8	18.65	195.67	214.33	14.49	1.22	9.8	2.33	48.9175	2.07	1.2	1.2	9.8	10.2	14.4	NA
1252020j5ach1 control f	Control	female	0	58.35	95.41	16	1	15	1	16	17	2	2	0	1	229.48	10.45	72.68	6.6	150.01	156.61	0.2	0.65	4.28	3.3	75.005	0.2	19.7	19.7	26.4	32.9	32.9	0.3
1252020j1ch5 sulf m	Sulfoxaflor	male	0	80.58	93.49	1	1	0	1	2	2	6	4	0	5	233.77	1.04	10.22	27.29	193.38	220.67	2.88	0.52	5.11	4.55	48.345	0.576	0.9	0.9	3.8	5.3	5.2	0.09
1352020aftj5ach1 control m	Control	male	0	44.05	94.77	4	2	2	2	4	5	8	6	0	6	232.88	6.76	39.65	81.1	110.2	191.3	1.93	1.69	7.93	10.14	18.3667	0.321667	13	13	24.9	28.7	37.2	5.19
1252020aftj4ach3 acetam f	Acetamiprid	female	1	0	9.75	8	0	8	0	9	8	0	0	0	0	23.38	21.68	23.38	0	0	0	0	2.41	2.92	NA	NA	NA	239.9	239.9	234.2	234.3	234.2	NA
1252020j2ach3 acetam f	Acetamiprid	female	1	0	3.3	3	0	3	0	4	3	0	0	0	0	7.92	10.68	7.92	0	0	0	0	2.67	2.64	NA	NA	NA	240	240	231.8	231.8	231.8	NA
14052020ch3 acetam m	Acetamiprid	male	1	0	6.2	12	0	12	0	13	12	0	0	0	0	14.87	39.86	14.87	0	0	0	0	3.07	1.24	NA	NA	NA	240	240	229	229	229	NA
1252020j4ach1 delatmetr f	Deltamethrin	female	1	0	1.63	1	0	1	0	2	1	0	0	0	0	3.88	1	3.88	0	0	0	0	0.5	3.88	NA	NA	NA	238.6	238.6	238.1	239.5	238.1	NA
2242020ch1 deltam f	Deltamethrin	female	1	0	2.02	1	0	1	0	2	1	0	0	0	0	4.85	0.84	4.85	0	0	0	0	0.42	4.85	NA	NA	NA	239.8	239.8	239.7	239.7	239.7	NA
2242020ch3 deltam f	Deltamethrin	female	1	0	3.07	1	0	1	0	2	1	0	0	0	0	7.36	1.91	7.36	0	0	0	0	0.96	7.36	NA	NA	NA	239.7	239.7	238.8	238.8	238.8	NA
2842020ch1 deltam f	Deltamethrin	female	1	0	3.25	3	0	3	0	4	3	0	0	0	0	7.81	1.36	7.81	0	0	0	0	0.34	2.6	NA	NA	NA	240	240	239.7	239.7	239.7	NA
2842020ch3 deltam f	Deltamethrin	female	1	0	1.48	2	0	2	0	3	2	0	0	0	0	3.54	1.96	3.54	0	0	0	0	0.65	1.77	NA	NA	NA	240	240	239.4	239.4	239.4	NA
12052020aftch3 deltam f	Deltamethrin	female	1	0	0.18	1	0	1	0	2	1	0	0	0	0	0.44	6.85	0.44	0	0	0	0	3.43	0.44	NA	NA	NA	239.5	239.5	239.1	239.1	239.1	NA
13052020morj1ch1 deltam f	Deltamethrin	female	1	0	8.02	3	0	3	0	4	3	0	0	0	0	19.25	5	19.25	0	0	0	0	1.25	6.42	NA	NA	NA	239.9	239.9	239.5	239.5	239.5	NA
1252020j4ach3 deltam m	Deltamethrin	male	1	0	2.3	2	0	2	0	3	2	0	0	0	0	5.51	3.63	5.51	0	0	0	0	1.21	2.76	NA	NA	NA	239.9	239.7	239.5	239.5	239.5	NA
1472020ch3 deltam m	Deltamethrin	male	1	0	2.23	2	0	2	0	3	2	0	0	0	0	5.35	5.46	5.35	0	0	0	0	1.82	2.68	NA	NA	NA	239.8	239.8	239.6	239.6	239.6	NA
1572020ch1 deltam m	Deltamethrin	male	1	0	2.3	3	0	3	0	4	3	0	0	0	0	5.52	6.27	5.52	0	0	0	0	1.57	1.84	NA	NA	NA	240	240	240	240	240	NA
12052020aftch1 deltam m	Deltamethrin	male	1	0	3.67	2	0	2	0	3	2	0	0	0	0	8.77	1.91	8.77	0	0	0	0	0.64	4.39	NA	NA	NA	239.2	239.2	239.2	239.2	239.2	NA
13052020morj1ch3 deltam m	Deltamethrin	male	1	0	2.42	6	0	6	0	7	6	0	0	0	0	5.8	6.36	5.8	0	0	0	0	0.91	0.97	NA	NA	NA	240	240	239.7	239.7	239.7	NA
170419j3Ach4 pir f	Pyrethrin	female	0	0	1.39	2	0	2	0	6	2	0	0	0	0	3.32	234.84	3.32	0	0	0	0	39.14	1.66	NA	NA	NA	238.2	238.2	218.9	218.9	218.9	NA
1252020aftj4ach7 pir f	Pyrethrin	female	1	0	1.02	3	0	3	0	4	3	0	0	0	0	2.44	3.08	2.44	0	0	0	0	0.77	0.81	NA	NA	NA	239.7	239.7	238.8	238.8	238.8	NA
1252020j4ach5 pir f	Pyrethrin	female	1	0	0.3	2	0	2	0	4	2	0	0	0	0	0.73	66.24	0.73	0	0	0	0	16.56	0.37	NA	NA	NA	239.7	239.7	213.6	213.6	213.6	NA
2242020ch3q pir f	Pyrethrin	female	1	0	1.24	1	0	1	0	2	1	0	0	0	0	2.98	9.14	2.98	0	0	0	0	4.57	2.98	NA	NA	NA	239.5	239.5	239.2	239.7	239.6	NA
28042020j1ach3 pir f	Pyrethrin	female	1	0	0.57	1	0	1	0	2	1	0	0	0	0	1.37	10.24	1.37	0	0	0	0	5.12	1.37	NA	NA	NA	239.7	239.7	231.9	232.2	239.6	NA
1252020aftj4ach5 pir m	Pyrethrin	male	1	0	0.87	2	0	2	0	3	2	0	0	0	0	2.08	7.01	2.08	0	0	0	0	2.34	1.04	NA	NA	NA	239.5	239.5	239.3	239.8	239.6	NA
1352020j5ach1 pir m	Pyrethrin	male	0	0	4.44	7	0	7	0	8	7	0	0	0	0	10.66	8.59	10.66	0	0	0	0	1.07	1.52	NA	NA	NA	239.9	239.9	238.6	238.6	239.6	NA
1472020ch3 sulf f	Sulfoxaflor	female	0	0	5.66	6	0	6	0	10	6	0	0	0	0	13.58	226.42	13.58	0	0	0	0	22.64	2.26	NA	NA	NA	240	240	229.6	229.6	239.6	NA

## Sheet: EPG A Hour
Code	treatment	Series	sex	Escaped	Number np	Number C	Number Xc	Number Xi	Number R	Number N	Duration np	Duration C	Duration Xc	Duration Xi	Duration Xc+Xi	Duration N	Mean Duration np	Mean Duration C	Mean Duration Xc	Mean Duration Xi	Mean Duration N
170419j3Ach2 pir f	Pyrethrin	Hour-1	female	1	3	3	1	1	0	0	11.46	12.62	1.67	1.5	3.17	0	3.82	4.20667	1.67	1.5	NA
170419j3Ach2 pir f	Pyrethrin	Hour-2	female	1	0	0	0	0	0	0	0	0	0	0	0	0	NA	NA	NA	NA	NA
170419j3Ach2 pir f	Pyrethrin	Hour-3	female	1	0	0	0	0	0	0	0	0	0	0	0	0	NA	NA	NA	NA	NA
170419j3Ach2 pir f	Pyrethrin	Hour-4	female	1	0	0	0	0	0	0	0	0	0	0	0	0	NA	NA	NA	NA	NA
170419j3Ach4 pir f	Pyrethrin	Hour-1	female	0	3	2	0	0	0	0	54.84	3.32	0	0	0	0	18.28	1.66	NA	NA	NA
170419j3Ach4 pir f	Pyrethrin	Hour-2	female	0	1	0	0	0	0	0	60	0	0	0	0	0	60	NA	NA	NA	NA
170419j3Ach4 pir f	Pyrethrin	Hour-3	female	0	1	0	0	0	0	0	60	0	0	0	0	0	60	NA	NA	NA	NA
170419j3Ach4 pir f	Pyrethrin	Hour-4	female	0	1	0	0	0	0	0	60	0	0	0	0	0	60	NA	NA	NA	NA
170420ch5 pir m	Pyrethrin	Hour-1	male	0	2	2	3	3	0	2	0.42	9.54	1.23	48.04	49.27	0.44	0.21	4.77	0.41	16.0133	0.22
170420ch5 pir m	Pyrethrin	Hour-2	male	0	0	0	1	2	0	1	0	0	0.95	58.65	59.6	0.4	NA	NA	0.95	29.325	0.4
170420ch5 pir m	Pyrethrin	Hour-3	male	0	1	2	5	6	0	4	1.84	3.31	1.22	50.67	51.89	2.96	1.84	1.655	0.244	8.445	0.74
170420ch5 pir m	Pyrethrin	Hour-4	male	0	0	0	3	4	0	3	0	0	1.59	56.23	57.82	2.18	NA	NA	0.53	14.0575	0.726667
170420ch5 spin m	Spinosad	Hour-1	male	0	2	2	3	2	0	2	0.42	9.54	5.52	43.76	49.28	0.43	0.21	4.77	1.84	21.88	0.215
170420ch5 spin m	Spinosad	Hour-2	male	0	0	0	1	2	0	1	0	0	2.73	56.96	59.69	0.31	NA	NA	2.73	28.48	0.31
170420ch5 spin m	Spinosad	Hour-3	male	0	1	2	4	4	0	3	1.84	3.32	4.37	48.19	52.56	2.28	1.84	1.66	1.0925	12.0475	0.76
170420ch5 spin m	Spinosad	Hour-4	male	0	0	0	1	2	0	1	0	0	0.1	59	59.11	0.89	NA	NA	0.1	29.5	0.89
170420ch7 pir m	Pyrethrin	Hour-1	male	0	4	5	10	7	0	8	1.61	11.13	4.18	36.23	23.17	5.84	0.4025	2.226	0.418	5.17571	0.73
170420ch7 pir m	Pyrethrin	Hour-2	male	0	0	0	5	6	0	5	0	0	0.8	56.13	56.72	3.07	NA	NA	0.16	9.355	0.614
170420ch7 pir m	Pyrethrin	Hour-3	male	0	0	0	2	3	0	2	0	0	0.73	57.74	3	1.53	NA	NA	0.365	19.2467	0.765
170420ch7 pir m	Pyrethrin	Hour-4	male	0	0	0	1	2	0	1	0	0	0.31	59.35	2.31	0.34	NA	NA	0.31	29.675	0.34
170420ch7 spin m	Spinosad	Hour-1	male	0	3	4	3	2	0	1	1.44	13.13	1.98	42.19	28.32	0.26	0.48	3.2825	0.66	21.095	0.26
170420ch7 spin m	Spinosad	Hour-2	male	0	0	0	3	3	0	3	0	0	0.49	56.91	57.4	2.59	NA	NA	0.163333	18.97	0.863333
170420ch7 spin m	Spinosad	Hour-3	male	0	0	0	2	3	0	2	0	0	1.18	57.31	21.47	1.5	NA	NA	0.59	19.1033	0.75
170420ch7 spin m	Spinosad	Hour-4	male	0	0	0	0	1	0	0	0	0	0	60	0	0	NA	NA	NA	60	NA
170420j1ach1 kaolin m	Kaolin	Hour-1	male	0	1	1	1	1	0	0	1.19	4.72	2.04	52.05	50.81	0	1.19	4.72	2.04	52.05	NA
170420j1ach1 kaolin m	Kaolin	Hour-2	male	0	0	0	3	3	0	3	0	0	0.3	59.18	59.48	0.52	NA	NA	0.1	19.7267	0.173333
170420j1ach1 kaolin m	Kaolin	Hour-3	male	0	0	0	1	2	0	1	0	0	0.49	59.26	59.75	0.25	NA	NA	0.49	29.63	0.25
170420j1ach1 kaolin m	Kaolin	Hour-4	male	0	1	1	1	2	0	1	5.01	0.04	0.7	54.01	54.71	0.23	5.01	0.04	0.7	27.005	0.23
170420j1ach5 sulf m	Sulfoxaflor	Hour-1	male	0	1	1	3	3	0	2	0.7	4.84	2.35	51.66	54.01	0.45	0.7	4.84	0.783333	17.22	0.225
170420j1ach5 sulf m	Sulfoxaflor	Hour-2	male	0	0	0	0	1	0	0	0	0	0	60	60	0	NA	NA	NA	60	NA
170420j1ach5 sulf m	Sulfoxaflor	Hour-3	male	0	0	0	4	5	0	4	0	0	0.37	59.14	59.14	0.86	NA	NA	0.0925	11.828	0.215
170420j1ach5 sulf m	Sulfoxaflor	Hour-4	male	1	3	3	0	1	0	0	30.54	18.04	0	2.11	2.11	0	10.18	6.01333	NA	2.11	NA
170420j1ach7Spi sulf f	Sulfoxaflor	Hour-1	female	0	3	3	0	0	0	0	43.57	16.25	0	0	0	0	14.5233	5.41667	NA	NA	NA
170420j1ach7Spi sulf f	Sulfoxaflor	Hour-2	female	0	2	3	1	1	0	0	2.08	3.11	2.33	52.49	52.17	0	1.04	1.03667	2.33	52.49	NA
170420j1ach7Spi sulf f	Sulfoxaflor	Hour-3	female	0	0	0	2	3	0	2	0	0	1.32	58.14	59.45	0.55	NA	NA	0.66	19.38	0.275
170420j1ach7Spi sulf f	Sulfoxaflor	Hour-4	female	0	0	0	1	2	0	1	0	0	0.3	59.5	59.8	0.2	NA	NA	0.3	29.75	0.2
170420j2ach1 control m	Control	Hour-1	male	0	2	2	6	6	0	5	0.32	8.85	2.91	44.77	44.79	3.12	0.16	4.425	0.485	7.46167	0.624
170420j2ach1 control m	Control	Hour-2	male	0	0	0	2	3	0	2	0	0	1.26	58.41	59.66	0.34	NA	NA	0.63	19.47	0.17
170420j2ach1 control m	Control	Hour-3	male	0	0	0	1	2	0	1	0	0	0.58	59.28	59.86	0.14	NA	NA	0.58	29.64	0.14
170420j2ach1 control m	Control	Hour-4	male	0	0	0	0	1	0	0	0	0	0	60	58.88	0	NA	NA	NA	60	NA
170420j3ach1 sulf f	Sulfoxaflor	Hour-1	female	0	5	5	6	6	0	5	0.46	3.5	1.19	53.6	54.79	1.21	0.092	0.7	0.198333	8.93333	0.242
170420j3ach1 sulf f	Sulfoxaflor	Hour-2	female	0	0	0	7	8	0	7	0	0	0.94	57.63	58.57	1.43	NA	NA	0.134286	7.20375	0.204286
170420j3ach1 sulf f	Sulfoxaflor	Hour-3	female	0	0	0	2	3	0	2	0	0	0.45	59.24	59.7	0.3	NA	NA	0.225	19.7467	0.15
170420j3ach1 sulf f	Sulfoxaflor	Hour-4	female	0	1	1	0	1	0	0	50.05	0.5	0	9.45	9.45	0	50.05	0.5	NA	9.45	NA
170420j3ach3 sulf f	Sulfoxaflor	Hour-1	female	0	3	4	4	3	0	2	3.56	5.95	3.41	45.86	49.27	1.02	1.18667	1.4875	0.8525	15.2867	0.51
170420j3ach3 sulf f	Sulfoxaflor	Hour-2	female	0	0	0	2	3	0	2	0	0	1.07	57.7	58.77	1.23	NA	NA	0.535	19.2333	0.615
170420j3ach3 sulf f	Sulfoxaflor	Hour-3	female	0	0	0	1	2	0	1	0	0	0.17	59.63	59.8	0.2	NA	NA	0.17	29.815	0.2
170420j3ach3 sulf f	Sulfoxaflor	Hour-4	female	0	0	0	1	2	0	1	0	0	0.34	59.45	59.79	0.21	NA	NA	0.34	29.725	0.21
280420J2Ach1 kaolin f	Kaolin	Hour-1	female	0	1	1	2	2	0	1	0.25	2.05	2.14	53.63	54.74	1.86	0.25	2.05	1.07	26.815	1.86
280420J2Ach1 kaolin f	Kaolin	Hour-2	female	0	0	0	7	6	0	7	0	0	8.93	48.75	56.78	2.32	NA	NA	1.27571	8.125	0.331429
280420J2Ach1 kaolin f	Kaolin	Hour-3	female	0	0	0	1	2	0	1	0	0	0.19	59.49	59.69	0.31	NA	NA	0.19	29.745	0.31
280420J2Ach1 kaolin f	Kaolin	Hour-4	female	0	0	0	1	2	0	1	0	0	0.37	58.91	55.12	0.72	NA	NA	0.37	29.455	0.72
280420J2Ach3 kaolin f	Kaolin	Hour-1	female	0	2	2	9	8	0	8	0.51	1.56	5.23	50.41	49.99	2.08	0.255	0.78	0.581111	6.30125	0.26
280420J2Ach3 kaolin f	Kaolin	Hour-2	female	0	0	0	4	5	0	3	0	0	0.95	58.44	59.39	0.61	NA	NA	0.2375	11.688	0.203333
280420J2Ach3 kaolin f	Kaolin	Hour-3	female	0	0	0	2	3	0	2	0	0	0.47	58.88	59.35	0.65	NA	NA	0.235	19.6267	0.325
280420J2Ach3 kaolin f	Kaolin	Hour-4	female	0	0	0	0	1	0	0	0	0	0	60	60	0	NA	NA	NA	60	NA
1252020aftj2ach1 sulf m	Sulfoxaflor	Hour-1	male	0	6	6	1	6	0	5	2.33	4.35	0.7	51.43	48.38	1.19	0.388333	0.725	0.7	8.57167	0.238
1252020aftj2ach1 sulf m	Sulfoxaflor	Hour-2	male	0	0	0	0	3	0	2	0	0	0	59.38	59.38	0.62	NA	NA	NA	19.7933	0.31
1252020aftj2ach1 sulf m	Sulfoxaflor	Hour-3	male	0	0	0	0	1	0	0	0	0	0	60	60	0	NA	NA	NA	60	NA
1252020aftj2ach1 sulf m	Sulfoxaflor	Hour-4	male	0	0	0	0	1	0	0	0	0	0	60	60	0	NA	NA	NA	60	NA
1252020aftj2ach3 sulf f	Sulfoxaflor	Hour-1	female	0	13	14	11	6	0	9	8.59	27.76	3.54	16.85	20.39	3.15	0.660769	1.98286	0.321818	2.80833	0.35
1252020aftj2ach3 sulf f	Sulfoxaflor	Hour-2	female	0	0	0	0	1	0	0	0	0	0	60	35.4	0	NA	NA	NA	60	NA
1252020aftj2ach3 sulf f	Sulfoxaflor	Hour-3	female	0	4	6	3	3	0	2	4.7	15.46	0.52	38.92	25.11	0.4	1.175	2.57667	0.173333	12.9733	0.2
1252020aftj2ach3 sulf f	Sulfoxaflor	Hour-4	female	0	2	3	6	5	0	5	8.19	27.37	1.64	22.12	23.76	0.68	4.095	9.12333	0.273333	4.424	0.136
1252020aftj3ach1 kaolin m	Kaolin	Hour-1	male	0	9	9	2	1	0	1	12.36	14.74	1.13	31.31	32.44	0.17	1.37333	1.63778	0.565	31.31	0.17
1252020aftj3ach1 kaolin m	Kaolin	Hour-2	male	1	1	1	0	1	0	0	2.85	0.06	0	39.57	39.57	0	2.85	0.06	NA	39.57	NA
1252020aftj3ach1 kaolin m	Kaolin	Hour-3	male	1	0	0	0	0	0	0	0	0	0	0	0	0	NA	NA	NA	NA	NA
1252020aftj3ach1 kaolin m	Kaolin	Hour-4	male	1	0	0	0	0	0	0	0	0	0	0	0	0	NA	NA	NA	NA	NA
1252020aftj3ach3 kaolin f	Kaolin	Hour-1	female	0	4	4	3	3	0	2	32.25	15.39	0.83	10.81	9.74	0.29	8.0625	3.8475	0.276667	3.60333	0.145
1252020aftj3ach3 kaolin f	Kaolin	Hour-2	female	0	0	0	3	4	0	3	0	0	2.06	57.08	40.92	0.86	NA	NA	0.686667	14.27	0.286667
1252020aftj3ach3 kaolin f	Kaolin	Hour-3	female	0	0	0	1	2	0	1	0	0	0.48	56.84	57.31	2.69	NA	NA	0.48	28.42	2.69
1252020aftj3ach3 kaolin f	Kaolin	Hour-4	female	0	0	0	1	2	0	1	0	0	0.26	59.45	59.71	0.29	NA	NA	0.26	29.725	0.29
1252020aftj4ach1 acetam m	Acetamiprid	Hour-1	male	1	5	5	2	1	0	1	16.25	6.23	2.27	3.13	5.4	0.29	3.25	1.246	1.135	3.13	0.29
1252020aftj4ach1 acetam m	Acetamiprid	Hour-2	male	1	0	0	0	0	0	0	0	0	0	0	0	0	NA	NA	NA	NA	NA
1252020aftj4ach1 acetam m	Acetamiprid	Hour-3	male	1	0	0	0	0	0	0	0	0	0	0	0	0	NA	NA	NA	NA	NA
1252020aftj4ach1 acetam m	Acetamiprid	Hour-4	male	1	0	0	0	0	0	0	0	0	0	0	0	0	NA	NA	NA	NA	NA
1252020aftj4ach3 acetam f	Acetamiprid	Hour-1	female	1	9	8	0	0	0	0	21.68	23.38	0	0	0	0	2.40889	2.9225	NA	NA	NA
1252020aftj4ach3 acetam f	Acetamiprid	Hour-2	female	1	0	0	0	0	0	0	0	0	0	0	0	0	NA	NA	NA	NA	NA
1252020aftj4ach3 acetam f	Acetamiprid	Hour-3	female	1	0	0	0	0	0	0	0	0	0	0	0	0	NA	NA	NA	NA	NA
1252020aftj4ach3 acetam f	Acetamiprid	Hour-4	female	1	0	0	0	0	0	0	0	0	0	0	0	0	NA	NA	NA	NA	NA
1252020aftj4ach3 spin f	Spinosad	Hour-1	female	0	7	7	2	1	0	1	4.7	5.91	1.21	47.49	41.92	0.4	0.671429	0.844286	0.605	47.49	0.4
1252020aftj4ach3 spin f	Spinosad	Hour-2	female	0	0	0	2	3	0	2	0	0	0.23	59.31	59.53	0.47	NA	NA	0.115	19.77	0.235
1252020aftj4ach3 spin f	Spinosad	Hour-3	female	0	0	0	0	1	0	0	0	0	0	60	60	0	NA	NA	NA	60	NA
1252020aftj4ach3 spin f	Spinosad	Hour-4	female	0	4	6	3	3	0	1	6.92	9.11	2.61	40.97	43.58	0.39	1.73	1.51833	0.87	13.6567	0.39
1252020aftj4ach5 pir m	Pyrethrin	Hour-1	male	1	3	2	0	0	0	0	7.01	2.08	0	0	0	0	2.33667	1.04	NA	NA	NA
1252020aftj4ach5 pir m	Pyrethrin	Hour-2	male	1	0	0	0	0	0	0	0	0	0	0	0	0	NA	NA	NA	NA	NA
1252020aftj4ach5 pir m	Pyrethrin	Hour-3	male	1	0	0	0	0	0	0	0	0	0	0	0	0	NA	NA	NA	NA	NA
1252020aftj4ach5 pir m	Pyrethrin	Hour-4	male	1	0	0	0	0	0	0	0	0	0	0	0	0	NA	NA	NA	NA	NA
1252020aftj4ach7 pir f	Pyrethrin	Hour-1	female	1	4	3	0	0	0	0	3.08	2.44	0	0	0	0	0.77	0.813333	NA	NA	NA
1252020aftj4ach7 pir f	Pyrethrin	Hour-2	female	1	0	0	0	0	0	0	0	0	0	0	0	0	NA	NA	NA	NA	NA
1252020aftj4ach7 pir f	Pyrethrin	Hour-3	female	1	0	0	0	0	0	0	0	0	0	0	0	0	NA	NA	NA	NA	NA
1252020aftj4ach7 pir f	Pyrethrin	Hour-4	female	1	0	0	0	0	0	0	0	0	0	0	0	0	NA	NA	NA	NA	NA
1252020j1ch1 kaolin m	Kaolin	Hour-1	male	0	13	13	1	2	0	0	4.61	49.16	1.2	4.95	5.33	0	0.354615	3.78154	1.2	2.475	NA
1252020j1ch1 kaolin m	Kaolin	Hour-2	male	0	0	0	0	1	0	0	0	0	0	60	60	0	NA	NA	NA	60	NA
1252020j1ch1 kaolin m	Kaolin	Hour-3	male	0	0	0	0	1	0	1	0	0	0	60	60	0.23	NA	NA	NA	60	0.23
1252020j1ch1 kaolin m	Kaolin	Hour-4	male	0	0	0	1	1	0	1	0	0	0.27	58.53	58.81	1.19	NA	NA	0.27	58.53	1.19
1252020j1ch3 kaolin f	Kaolin	Hour-1	female	0	1	1	3	3	0	2	5.17	12.04	1.21	39.5	40.71	1.75	5.17	12.04	0.403333	13.1667	0.875
1252020j1ch3 kaolin f	Kaolin	Hour-2	female	0	0	0	1	1	0	1	0	0	0.28	59.31	58.89	0.41	NA	NA	0.28	59.31	0.41
1252020j1ch3 kaolin f	Kaolin	Hour-3	female	0	0	0	0	0	0	0	0	0	0	60	59.7	0	NA	NA	NA	NA	NA
1252020j1ch3 kaolin f	Kaolin	Hour-4	female	0	0	0	0	1	0	0	0	0	0	60	60	0	NA	NA	NA	60	NA
1252020j1ch5 sulf m	Sulfoxaflor	Hour-1	male	0	1	1	2	1	0	1	0.94	3.71	1.4	48.64	50.04	0.11	0.94	3.71	0.7	48.64	0.11
1252020j1ch5 sulf m	Sulfoxaflor	Hour-2	male	0	0	0	1	2	0	1	0	0	0.19	59.66	59.84	0.16	NA	NA	0.19	29.83	0.16
1252020j1ch5 sulf m	Sulfoxaflor	Hour-3	male	0	0	0	0	1	0	0	0	0	0	60	60	0	NA	NA	NA	60	NA
1252020j1ch5 sulf m	Sulfoxaflor	Hour-4	male	0	1	1	3	3	0	3	0.09	6.51	25.71	25.07	50.78	2.61	0.09	6.51	8.57	8.35667	0.87
1252020j2ach1 acetam f	Acetamiprid	Hour-1	female	1	7	8	2	2	1	0	40.26	10.08	1.5	0.62	2.13	0	5.75143	1.26	0.75	0.31	NA
1252020j2ach1 acetam f	Acetamiprid	Hour-2	female	1	0	0	0	0	0	0	0	0	0	0	0	0	NA	NA	NA	NA	NA
1252020j2ach1 acetam f	Acetamiprid	Hour-3	female	1	0	0	0	0	0	0	0	0	0	0	0	0	NA	NA	NA	NA	NA
1252020j2ach1 acetam f	Acetamiprid	Hour-4	female	1	0	0	0	0	0	0	0	0	0	0	0	0	NA	NA	NA	NA	NA
1252020j2ach3 acetam f	Acetamiprid	Hour-1	female	1	4	3	0	0	0	0	10.68	7.92	0	0	0	0	2.67	2.64	NA	NA	NA
1252020j2ach3 acetam f	Acetamiprid	Hour-2	female	1	0	0	0	0	0	0	0	0	0	0	0	0	NA	NA	NA	NA	NA
1252020j2ach3 acetam f	Acetamiprid	Hour-3	female	1	0	0	0	0	0	0	0	0	0	0	0	0	NA	NA	NA	NA	NA
1252020j2ach3 acetam f	Acetamiprid	Hour-4	female	1	0	0	0	0	0	0	0	0	0	0	0	0	NA	NA	NA	NA	NA
1252020j3ach1 spin m	Spinosad	Hour-1	male	0	4	4	1	1	0	0	18.04	8.83	0.72	32.23	32.96	0	4.51	2.2075	0.72	32.23	NA
1252020j3ach1 spin m	Spinosad	Hour-2	male	1	5	6	1	1	0	0	20.03	16.06	0.28	21.63	7.95	0	4.006	2.67667	0.28	21.63	NA
1252020j3ach1 spin m	Spinosad	Hour-3	male	1	0	0	0	0	0	0	0	0	0	0	0	0	NA	NA	NA	NA	NA
1252020j3ach1 spin m	Spinosad	Hour-4	male	1	0	0	0	0	0	0	0	0	0	0	0	0	NA	NA	NA	NA	NA
1252020j3ach3 spin m	Spinosad	Hour-1	male	0	10	10	1	1	0	0	23.27	29.15	0.68	6.58	7.25	0	2.327	2.915	0.68	6.58	NA
1252020j3ach3 spin m	Spinosad	Hour-2	male	0	0	0	0	1	0	0	0	0	0	60	13.49	0	NA	NA	NA	60	NA
1252020j3ach3 spin m	Spinosad	Hour-3	male	0	0	0	0	1	0	0	0	0	0	60	26.17	0	NA	NA	NA	60	NA
1252020j3ach3 spin m	Spinosad	Hour-4	male	0	4	4	0	1	0	0	11.44	42.64	0	5.91	0	0	2.86	10.66	NA	5.91	NA
1252020j4ach1 delatmetr f	Deltamethrin	Hour-1	female	1	2	1	0	0	0	0	1	3.88	0	0	0	0	0.5	3.88	NA	NA	NA
1252020j4ach1 delatmetr f	Deltamethrin	Hour-2	female	1	0	0	0	0	0	0	0	0	0	0	0	0	NA	NA	NA	NA	NA
1252020j4ach1 delatmetr f	Deltamethrin	Hour-3	female	1	0	0	0	0	0	0	0	0	0	0	0	0	NA	NA	NA	NA	NA
1252020j4ach1 delatmetr f	Deltamethrin	Hour-4	female	1	0	0	0	0	0	0	0	0	0	0	0	0	NA	NA	NA	NA	NA
1252020j4ach3 deltam m	Deltamethrin	Hour-1	male	1	3	2	0	0	0	0	3.63	5.51	0	0	0	0	1.21	2.755	NA	NA	NA
1252020j4ach3 deltam m	Deltamethrin	Hour-2	male	1	0	0	0	0	0	0	0	0	0	0	0	0	NA	NA	NA	NA	NA
1252020j4ach3 deltam m	Deltamethrin	Hour-3	male	1	0	0	0	0	0	0	0	0	0	0	0	0	NA	NA	NA	NA	NA
1252020j4ach3 deltam m	Deltamethrin	Hour-4	male	1	0	0	0	0	0	0	0	0	0	0	0	0	NA	NA	NA	NA	NA
1252020j4ach5 pir f	Pyrethrin	Hour-1	female	0	3	2	0	0	0	0	58.98	0.73	0	0	0	0	19.66	0.365	NA	NA	NA
1252020j4ach5 pir f	Pyrethrin	Hour-2	female	1	1	0	0	0	0	0	7.27	0	0	0	0	0	7.27	NA	NA	NA	NA
1252020j4ach5 pir f	Pyrethrin	Hour-3	female	1	0	0	0	0	0	0	0	0	0	0	0	0	NA	NA	NA	NA	NA
1252020j4ach5 pir f	Pyrethrin	Hour-4	female	1	0	0	0	0	0	0	0	0	0	0	0	0	NA	NA	NA	NA	NA
1252020j4ach7 pir m	Pyrethrin	Hour-1	male	0	3	3	5	4	0	4	7.13	11.98	1.7	37.5	39.2	1.23	2.37667	3.99333	0.34	9.375	0.3075
1252020j4ach7 pir m	Pyrethrin	Hour-2	male	0	0	0	1	2	0	1	0	0	0.25	59.43	59.68	0.32	NA	NA	0.25	29.715	0.32
1252020j4ach7 pir m	Pyrethrin	Hour-3	male	0	0	0	1	2	0	1	0	0	0.08	59.62	59.7	0.3	NA	NA	0.08	29.81	0.3
1252020j4ach7 pir m	Pyrethrin	Hour-4	male	0	1	1	1	2	0	1	9.35	0.47	0.23	49.69	49.91	0.27	9.35	0.47	0.23	24.845	0.27
1252020j5ach1 control f	Control	Hour-1	female	0	12	12	1	1	0	0	4.44	22.9	6.46	26.14	32.17	0	0.37	1.90833	6.46	26.14	NA
1252020j5ach1 control f	Control	Hour-2	female	0	0	0	1	2	0	1	0	0	0.14	59.66	50.26	0.2	NA	NA	0.14	29.83	0.2
1252020j5ach1 control f	Control	Hour-3	female	0	0	0	0	1	0	0	0	0	0	60	60	0	NA	NA	NA	60	NA
1252020j5ach1 control f	Control	Hour-4	female	0	4	5	0	1	0	0	6.02	49.78	0	4.02	4.02	0	1.505	9.956	NA	4.02	NA
1252020j5ach3 control f	Control	Hour-1	female	0	3	4	3	1	0	2	13.89	8.78	9.96	26.84	36.8	0.48	4.63	2.195	3.32	26.84	0.24
1252020j5ach3 control f	Control	Hour-2	female	0	4	5	1	1	0	0	26.87	20.46	0.16	12.52	12.68	0	6.7175	4.092	0.16	12.52	NA
1252020j5ach3 control f	Control	Hour-3	female	0	0	0	4	5	0	4	0	0	1.31	57.41	58.72	1.28	NA	NA	0.3275	11.482	0.32
1252020j5ach3 control f	Control	Hour-4	female	0	3	4	0	2	0	0	44.07	5.8	0	10.13	10.13	0	14.69	1.45	NA	5.065	NA
1352020aftj4ach1 pir m	Pyrethrin	Hour-1	male	1	2	2	2	2	0	1	6.26	2.33	1.32	8.53	9.85	0.18	3.13	1.165	0.66	4.265	0.18
1352020aftj4ach1 pir m	Pyrethrin	Hour-2	male	1	0	0	0	0	0	0	0	0	0	0	0	0	NA	NA	NA	NA	NA
1352020aftj4ach1 pir m	Pyrethrin	Hour-3	male	1	0	0	0	0	0	0	0	0	0	0	0	0	NA	NA	NA	NA	NA
1352020aftj4ach1 pir m	Pyrethrin	Hour-4	male	1	0	0	0	0	0	0	0	0	0	0	0	0	NA	NA	NA	NA	NA
1352020aftj4ach3 pir f	Pyrethrin	Hour-1	female	0	1	1	4	4	0	3	0.98	2.68	1.13	54.7	52.95	0.46	0.98	2.68	0.2825	13.675	0.153333
1352020aftj4ach3 pir f	Pyrethrin	Hour-2	female	0	13	14	0	1	0	0	27.78	27.8	0	4.41	4.41	0	2.13692	1.98571	NA	4.41	NA
1352020aftj4ach3 pir f	Pyrethrin	Hour-3	female	0	2	3	2	1	0	1	0.74	7.31	0.78	50.84	51.62	0.34	0.37	2.43667	0.39	50.84	0.34
1352020aftj4ach3 pir f	Pyrethrin	Hour-4	female	0	1	1	1	2	0	1	11.11	0.1	0.22	48.24	48.46	0.32	11.11	0.1	0.22	24.12	0.32
1352020aftj4ach3 spin m	Spinosad	Hour-1	male	0	1	1	5	4	0	4	0.67	2.69	0.98	54.29	52.38	1.02	0.67	2.69	0.196	13.5725	0.255
1352020aftj4ach3 spin m	Spinosad	Hour-2	male	0	13	14	1	2	0	0	22.97	22.89	4.8	9.33	9.22	0	1.76692	1.635	4.8	4.665	NA
1352020aftj4ach3 spin m	Spinosad	Hour-3	male	0	3	4	2	2	0	1	0.92	4.92	0.88	53.05	51.73	0.23	0.306667	1.23	0.44	26.525	0.23
1352020aftj4ach3 spin m	Spinosad	Hour-4	male	0	1	1	0	1	0	0	11.1	0.1	0	48.8	48.8	0	11.1	0.1	NA	48.8	NA
1352020aftj4ach5 kaolin m	Kaolin	Hour-1	male	0	4	5	6	4	0	4	16.85	29.41	1.93	10.23	12.16	1.3	4.2125	5.882	0.321667	2.5575	0.325
1352020aftj4ach5 kaolin m	Kaolin	Hour-2	male	0	1	0	0	0	0	0	60	0	0	0	0	0	60	NA	NA	NA	NA
1352020aftj4ach5 kaolin m	Kaolin	Hour-3	male	0	1	0	0	0	0	0	60	0	0	0	0	0	60	NA	NA	NA	NA
1352020aftj4ach5 kaolin m	Kaolin	Hour-4	male	0	1	0	0	0	0	0	60	0	0	0	0	0	60	NA	NA	NA	NA
1352020aftj4ach7 kaolin f	Kaolin	Hour-1	female	0	2	2	4	3	0	3	5.73	13.4	1.26	38.49	39.75	0.62	2.865	6.7	0.315	12.83	0.206667
1352020aftj4ach7 kaolin f	Kaolin	Hour-2	female	0	1	2	2	3	0	1	2.53	17.89	0.58	38.6	39.18	0.4	2.53	8.945	0.29	12.8667	0.4
1352020aftj4ach7 kaolin f	Kaolin	Hour-3	female	0	0	0	1	2	0	1	0	0	1.06	58.67	59.73	0.27	NA	NA	1.06	29.335	0.27
1352020aftj4ach7 kaolin f	Kaolin	Hour-4	female	0	0	0	1	2	0	1	0	0	0.33	59.44	59.77	0.23	NA	NA	0.33	29.72	0.23
1352020aftj4ach7 kaolin m	Kaolin	Hour-1	male	0	2	2	3	2	0	2	5.82	13.43	0.98	38.93	39.91	0.46	2.91	6.715	0.326667	19.465	0.23
1352020aftj4ach7 kaolin m	Kaolin	Hour-2	male	0	1	2	4	3	0	3	3.15	17.24	2.33	36.56	38.89	0.72	3.15	8.62	0.5825	12.1867	0.24
1352020aftj4ach7 kaolin m	Kaolin	Hour-3	male	0	0	0	2	2	0	1	0	0	1.18	58.66	59.84	0.16	NA	NA	0.59	29.33	0.16
1352020aftj4ach7 kaolin m	Kaolin	Hour-4	male	0	0	0	1	2	0	1	0	0	0.34	59.44	59.77	0.23	NA	NA	0.34	29.72	0.23
1352020aftj5ach1 control m	Control	Hour-1	male	0	3	4	3	1	0	2	1.56	25.41	3.04	28.88	27.28	0.74	0.52	6.3525	1.01333	28.88	0.37
1352020aftj5ach1 control m	Control	Hour-2	male	0	1	2	3	2	0	2	5.19	14.24	1.97	38.21	40.18	0.39	5.19	7.12	0.656667	19.105	0.195
1352020aftj5ach1 control m	Control	Hour-3	male	0	0	0	1	1	0	1	0	0	54.08	5.29	59.38	0.62	NA	NA	54.08	5.29	0.62
1352020aftj5ach1 control m	Control	Hour-4	male	0	0	0	2	1	0	1	0	0	22.01	37.81	59.82	0.18	NA	NA	11.005	37.81	0.18
1352020aftj5ach3 control f	Control	Hour-1	female	0	1	1	8	7	0	7	2.07	5.78	2.51	48.29	50.81	1	2.07	5.78	0.31375	6.89857	0.142857
1352020aftj5ach3 control f	Control	Hour-2	female	0	0	0	2	3	0	2	0	0	0.52	58.98	59.5	0.5	NA	NA	0.26	19.66	0.25
1352020aftj5ach3 control f	Control	Hour-3	female	0	0	0	1	2	0	1	0	0	0.05	59.77	59.83	0.17	NA	NA	0.05	29.885	0.17
1352020aftj5ach3 control f	Control	Hour-4	female	0	0	0	0	1	0	0	0	0	0	60	60	0	NA	NA	NA	60	NA
1352020j4ach3 control f	Control	Hour-1	female	0	6	6	3	3	0	2	17.69	16.43	1.49	23.13	24.62	0.87	2.94833	2.73833	0.496667	7.71	0.435
1352020j4ach3 control f	Control	Hour-2	female	0	2	1	0	0	0	0	59.43	0.57	0	0	0	0	29.715	0.57	NA	NA	NA
1352020j4ach3 control f	Control	Hour-3	female	0	1	0	0	0	0	0	60	0	0	0	0	0	60	NA	NA	NA	NA
1352020j4ach3 control f	Control	Hour-4	female	0	1	0	0	0	0	0	60	0	0	0	0	0	60	NA	NA	NA	NA
1352020j4ach5 sulf m	Sulfoxaflor	Hour-1	male	0	2	3	1	1	0	0	25.79	9.09	1.34	23.46	23.5	0	12.895	3.03	1.34	23.46	NA
1352020j4ach5 sulf m	Sulfoxaflor	Hour-2	male	0	1	1	0	0	0	0	41.87	18.13	0	0	0	0	41.87	18.13	NA	NA	NA
1352020j4ach5 sulf m	Sulfoxaflor	Hour-3	male	0	3	3	0	0	0	0	36.72	23.28	0	0	0	0	12.24	7.76	NA	NA	NA
1352020j4ach5 sulf m	Sulfoxaflor	Hour-4	male	1	1	1	0	0	0	0	4.19	14.56	0	0	0	0	4.19	14.56	NA	NA	NA
1352020j5ach1 pir m	Pyrethrin	Hour-1	male	1	8	7	0	0	0	0	8.59	10.66	0	0	0	0	1.07375	1.52286	NA	NA	NA
1352020j5ach1 pir m	Pyrethrin	Hour-2	male	1	0	0	0	0	0	0	0	0	0	0	0	0	NA	NA	NA	NA	NA
1352020j5ach1 pir m	Pyrethrin	Hour-3	male	1	0	0	0	0	0	0	0	0	0	0	0	0	NA	NA	NA	NA	NA
1352020j5ach1 pir m	Pyrethrin	Hour-4	male	1	0	0	0	0	0	0	0	0	0	0	0	0	NA	NA	NA	NA	NA
1352020j5ach3 pir f	Pyrethrin	Hour-1	female	0	5	5	1	1	0	0	32.34	19.92	1.08	6.49	7.57	0	6.468	3.984	1.08	6.49	NA
1352020j5ach3 pir f	Pyrethrin	Hour-2	female	0	1	0	0	0	0	0	60	0	0	0	0	0	60	NA	NA	NA	NA
1352020j5ach3 pir f	Pyrethrin	Hour-3	female	0	1	0	0	0	0	0	60	0	0	0	0	0	60	NA	NA	NA	NA
1352020j5ach3 pir f	Pyrethrin	Hour-4	female	0	1	0	0	0	0	0	60	0	0	0	0	0	60	NA	NA	NA	NA
1452020j4ach3 sulf m	Sulfoxaflor	Hour-1	male	0	3	4	6	5	0	4	5.22	10.14	3.43	40.35	43.79	0.75	1.74	2.535	0.571667	8.07	0.1875
1452020j4ach3 sulf m	Sulfoxaflor	Hour-2	male	0	4	5	3	3	0	2	7.53	3.09	0.52	48.38	48.9	0.47	1.8825	0.618	0.173333	16.1267	0.235
1452020j4ach3 sulf m	Sulfoxaflor	Hour-3	male	0	3	2	0	0	0	0	47.18	12.82	0	0	0	0	15.7267	6.41	NA	NA	NA
1452020j4ach3 sulf m	Sulfoxaflor	Hour-4	male	0	1	0	0	0	0	0	60	0	0	0	0	0	60	NA	NA	NA	NA
1472020ch1 acetam f	Acetamiprid	Hour-1	female	1	3	3	5	3	0	5	3.29	7.02	1.93	19.5	11.51	4.91	1.09667	2.34	0.386	6.5	0.982
1472020ch1 acetam f	Acetamiprid	Hour-2	female	1	0	0	0	0	0	0	0	0	0	0	0	0	NA	NA	NA	NA	NA
1472020ch1 acetam f	Acetamiprid	Hour-3	female	1	0	0	0	0	0	0	0	0	0	0	0	0	NA	NA	NA	NA	NA
1472020ch1 acetam f	Acetamiprid	Hour-4	female	1	0	0	0	0	0	0	0	0	0	0	0	0	NA	NA	NA	NA	NA
1472020ch1 deltam m	Deltamethrin	Hour-1	male	1	2	1	1	1	0	0	3.43	6.05	0.38	4.66	5.04	0	1.715	6.05	0.38	4.66	NA
1472020ch1 deltam m	Deltamethrin	Hour-2	male	1	0	0	0	0	0	0	0	0	0	0	0	0	NA	NA	NA	NA	NA
1472020ch1 deltam m	Deltamethrin	Hour-3	male	1	0	0	0	0	0	0	0	0	0	0	0	0	NA	NA	NA	NA	NA
1472020ch1 deltam m	Deltamethrin	Hour-4	male	1	0	0	0	0	0	0	0	0	0	0	0	0	NA	NA	NA	NA	NA
1472020ch1 pir m	Pyrethrin	Hour-1	male	0	5	5	1	1	0	0	45.09	6.69	0.9	7.27	8.17	0	9.018	1.338	0.9	7.27	NA
1472020ch1 pir m	Pyrethrin	Hour-2	male	0	1	0	0	0	0	0	60	0	0	0	0	0	60	NA	NA	NA	NA
1472020ch1 pir m	Pyrethrin	Hour-3	male	0	1	0	0	0	0	0	60	0	0	0	0	0	60	NA	NA	NA	NA
1472020ch1 pir m	Pyrethrin	Hour-4	male	0	1	0	0	0	0	0	60	0	0	0	0	0	60	NA	NA	NA	NA
1472020ch1 spin f	Spinosad	Hour-1	female	0	1	1	5	4	0	4	0.61	2.29	2.75	52.42	55.17	1.76	0.61	2.29	0.55	13.105	0.44
1472020ch1 spin f	Spinosad	Hour-2	female	0	1	2	9	8	0	8	15.78	2.88	2.62	36.44	39.06	2.29	15.78	1.44	0.291111	4.555	0.28625
1472020ch1 spin f	Spinosad	Hour-3	female	0	2	3	7	4	0	6	20.11	14.58	6.21	16.55	22.76	2.55	10.055	4.86	0.887143	4.1375	0.425
1472020ch1 spin f	Spinosad	Hour-4	female	0	2	2	2	2	0	1	35.02	8.85	0.95	14.26	15.21	0.93	17.51	4.425	0.475	7.13	0.93
1472020ch1 sulf f	Sulfoxaflor	Hour-1	female	0	3	4	1	1	0	0	13.68	5.47	0.57	40.23	3.27	0	4.56	1.3675	0.57	40.23	NA
1472020ch1 sulf f	Sulfoxaflor	Hour-2	female	0	4	5	0	0	0	0	45.62	14.38	0	0	0	0	11.405	2.876	NA	NA	NA
1472020ch1 sulf f	Sulfoxaflor	Hour-3	female	1	3	3	0	0	0	0	35.05	17.94	0	0	0	0	11.6833	5.98	NA	NA	NA
1472020ch1 sulf f	Sulfoxaflor	Hour-4	female	1	0	0	0	0	0	0	0	0	0	0	0	0	NA	NA	NA	NA	NA
1472020ch3 acetam f	Acetamiprid	Hour-1	female	1	5	5	1	1	0	0	4.12	8.34	0.15	2.6	2.75	0	0.824	1.668	0.15	2.6	NA
1472020ch3 acetam f	Acetamiprid	Hour-2	female	1	0	0	0	0	0	0	0	0	0	0	0	0	NA	NA	NA	NA	NA
1472020ch3 acetam f	Acetamiprid	Hour-3	female	1	0	0	0	0	0	0	0	0	0	0	0	0	NA	NA	NA	NA	NA
1472020ch3 acetam f	Acetamiprid	Hour-4	female	1	0	0	0	0	0	0	0	0	0	0	0	0	NA	NA	NA	NA	NA
1472020ch3 deltam m	Deltamethrin	Hour-1	male	1	3	2	0	0	0	0	5.46	5.35	0	0	0	0	1.82	2.675	NA	NA	NA
1472020ch3 deltam m	Deltamethrin	Hour-2	male	1	0	0	0	0	0	0	0	0	0	0	0	0	NA	NA	NA	NA	NA
1472020ch3 deltam m	Deltamethrin	Hour-3	male	1	0	0	0	0	0	0	0	0	0	0	0	0	NA	NA	NA	NA	NA
1472020ch3 deltam m	Deltamethrin	Hour-4	male	1	0	0	0	0	0	0	0	0	0	0	0	0	NA	NA	NA	NA	NA
1472020ch3 pir m	Pyrethrin	Hour-1	male	1	3	3	2	2	0	1	6.76	4.91	0.68	45.27	43.04	0.28	2.25333	1.63667	0.34	22.635	0.28
1472020ch3 pir m	Pyrethrin	Hour-2	male	1	0	0	0	0	0	0	0	0	0	0	0	0	NA	NA	NA	NA	NA
1472020ch3 pir m	Pyrethrin	Hour-3	male	1	0	0	0	0	0	0	0	0	0	0	0	0	NA	NA	NA	NA	NA
1472020ch3 pir m	Pyrethrin	Hour-4	male	1	0	0	0	0	0	0	0	0	0	0	0	0	NA	NA	NA	NA	NA
1472020ch3 sulf f	Sulfoxaflor	Hour-1	female	0	5	4	0	0	0	0	52.54	7.46	0	0	0	0	10.508	1.865	NA	NA	NA
1472020ch3 sulf f	Sulfoxaflor	Hour-2	female	0	3	2	0	0	0	0	53.88	6.12	0	0	0	0	17.96	3.06	NA	NA	NA
1472020ch3 sulf f	Sulfoxaflor	Hour-3	female	0	1	0	0	0	0	0	60	0	0	0	0	0	60	NA	NA	NA	NA
1472020ch3 sulf f	Sulfoxaflor	Hour-4	female	0	1	0	0	0	0	0	60	0	0	0	0	0	60	NA	NA	NA	NA
1472020ch5 control m	Control	Hour-1	male	0	8	8	4	3	1	3	14.16	11.87	2.54	25.44	27.98	1.55	1.77	1.48375	0.635	8.48	0.516667
1472020ch5 control m	Control	Hour-2	male	0	1	0	0	0	0	0	60	0	0	0	0	0	60	NA	NA	NA	NA
1472020ch5 control m	Control	Hour-3	male	0	3	3	3	2	0	2	19.37	3.79	1.41	35	31.84	0.43	6.45667	1.26333	0.47	17.5	0.215
1472020ch5 control m	Control	Hour-4	male	0	4	5	7	4	0	6	11.77	5.07	3.22	38.46	41.68	1.48	2.9425	1.014	0.46	9.615	0.246667
1472020ch5 kaolin f	Kaolin	Hour-1	female	0	4	4	3	3	0	2	1.5	6.85	1.33	49.23	50.56	1	0.375	1.7125	0.443333	16.41	0.5
1472020ch5 kaolin f	Kaolin	Hour-2	female	0	1	1	2	3	0	2	3.12	0.08	0.64	54.27	54.91	1.9	3.12	0.08	0.32	18.09	0.95
1472020ch5 kaolin f	Kaolin	Hour-3	female	0	1	0	0	0	0	0	60	0	0	0	0	0	60	NA	NA	NA	NA
1472020ch5 kaolin f	Kaolin	Hour-4	female	0	1	0	0	0	0	0	60	0	0	0	0	0	60	NA	NA	NA	NA
1472020ch7 control m	Control	Hour-1	male	0	1	1	2	2	0	1	0.22	1.22	9.22	43.3	52.52	0.23	0.22	1.22	4.61	21.65	0.23
1472020ch7 control m	Control	Hour-2	male	0	2	3	4	3	0	3	5.73	2.18	3.01	48.04	45.68	1.04	2.865	0.726667	0.7525	16.0133	0.346667
1472020ch7 control m	Control	Hour-3	male	0	5	5	0	0	0	0	28.91	31.09	0	0	0	0	5.782	6.218	NA	NA	NA
1472020ch7 control m	Control	Hour-4	male	0	4	4	0	0	0	0	58.05	1.95	0	0	0	0	14.5125	0.4875	NA	NA	NA
1472020ch7 kaolin f	Kaolin	Hour-1	female	0	1	1	8	8	0	7	0.71	1.35	3.14	52.44	55.59	2.28	0.71	1.35	0.3925	6.555	0.325714
1472020ch7 kaolin f	Kaolin	Hour-2	female	0	1	1	0	1	0	0	10.36	0.44	0	49.21	49.21	0	10.36	0.44	NA	49.21	NA
1472020ch7 kaolin f	Kaolin	Hour-3	female	0	3	2	0	0	0	0	22.15	37.85	0	0	0	0	7.38333	18.925	NA	NA	NA
1472020ch7 kaolin f	Kaolin	Hour-4	female	0	4	4	2	1	0	1	4.55	16.41	0.67	38.17	38.83	0.2	1.1375	4.1025	0.335	38.17	0.2
1572020ch1 control f	Control	Hour-1	female	0	6	6	5	3	0	4	14.97	6.97	4.77	25.61	30.38	5.94	2.495	1.16167	0.954	8.53667	1.485
1572020ch1 control f	Control	Hour-2	female	0	0	0	2	3	0	2	0	0	0.41	58.52	58.93	1.07	NA	NA	0.205	19.5067	0.535
1572020ch1 control f	Control	Hour-3	female	0	0	0	1	2	0	1	0	0	0.14	59.53	59.67	0.33	NA	NA	0.14	29.765	0.33
1572020ch1 control f	Control	Hour-4	female	0	4	4	0	1	0	0	12.91	2	0	45.1	45.1	0	3.2275	0.5	NA	45.1	NA
1572020ch1 deltam m	Deltamethrin	Hour-1	male	1	4	3	0	0	0	0	6.27	5.52	0	0	0	0	1.5675	1.84	NA	NA	NA
1572020ch1 deltam m	Deltamethrin	Hour-2	male	1	0	0	0	0	0	0	0	0	0	0	0	0	NA	NA	NA	NA	NA
1572020ch1 deltam m	Deltamethrin	Hour-3	male	1	0	0	0	0	0	0	0	0	0	0	0	0	NA	NA	NA	NA	NA
1572020ch1 deltam m	Deltamethrin	Hour-4	male	1	0	0	0	0	0	0	0	0	0	0	0	0	NA	NA	NA	NA	NA
1572020ch1 kaolin m	Kaolin	Hour-1	male	0	2	3	5	5	0	4	2.64	2.13	1.49	52.9	54.38	0.8	1.32	0.71	0.298	10.58	0.2
1572020ch1 kaolin m	Kaolin	Hour-2	male	0	0	1	9	9	0	8	0	0.15	4.61	52.83	57.44	2.41	NA	0.15	0.512222	5.87	0.30125
1572020ch1 kaolin m	Kaolin	Hour-3	male	0	0	0	3	4	0	3	0	0	1.15	57.92	59.06	0.94	NA	NA	0.383333	14.48	0.313333
1572020ch1 kaolin m	Kaolin	Hour-4	male	0	0	0	0	1	0	0	0	0	0	60	60	0	NA	NA	NA	60	NA
1572020ch1 spin f	Spinosad	Hour-1	female	0	3	3	4	4	0	4	1.45	1.67	1.74	53.75	46.74	1.36	0.483333	0.556667	0.435	13.4375	0.34
1572020ch1 spin f	Spinosad	Hour-2	female	0	4	5	0	1	0	0	22.01	25.8	0	12.19	12.19	0	5.5025	5.16	NA	12.19	NA
1572020ch1 spin f	Spinosad	Hour-3	female	0	2	3	3	2	0	2	1	39.71	1.05	17.8	18.18	0.44	0.5	13.2367	0.35	8.9	0.22
1572020ch1 spin f	Spinosad	Hour-4	female	0	0	0	3	4	0	3	0	0	0.59	57.13	57.72	2.28	NA	NA	0.196667	14.2825	0.76
1572020ch1 sulf f	Sulfoxaflor	Hour-1	female	0	5	5	4	3	0	4	4.2	4.85	2.16	34.09	33.02	14.48	0.84	0.97	0.54	11.3633	3.62
1572020ch1 sulf f	Sulfoxaflor	Hour-2	female	0	0	0	2	2	0	2	0	0	0.56	59.17	26.02	0.27	NA	NA	0.28	29.585	0.135
1572020ch1 sulf f	Sulfoxaflor	Hour-3	female	0	0	0	0	1	0	0	0	0	0	60	5.89	0	NA	NA	NA	60	NA
1572020ch1 sulf f	Sulfoxaflor	Hour-4	female	0	0	0	0	1	0	0	0	0	0	60	0	0	NA	NA	NA	60	NA
1572020ch3 control m	Control	Hour-1	male	0	2	2	4	4	0	3	4.22	3.41	0.75	50.52	51.27	0.86	2.11	1.705	0.1875	12.63	0.286667
1572020ch3 control m	Control	Hour-2	male	0	0	0	0	1	0	0	0	0	0	60	60	0	NA	NA	NA	60	NA
1572020ch3 control m	Control	Hour-3	male	1	1	1	0	1	0	0	5.56	0.04	0	17.48	17.48	0	5.56	0.04	NA	17.48	NA
1572020ch3 control m	Control	Hour-4	male	1	0	0	0	0	0	0	0	0	0	0	0	0	NA	NA	NA	NA	NA
1572020ch3 deltam m	Deltamethrin	Hour-1	male	0	4	4	1	1	0	0	0.99	9.85	0.32	48.55	48.87	0	0.2475	2.4625	0.32	48.55	NA
1572020ch3 deltam m	Deltamethrin	Hour-2	male	0	0	0	0	1	0	0	0	0	0	60	60	0	NA	NA	NA	60	NA
1572020ch3 deltam m	Deltamethrin	Hour-3	male	0	0	0	0	1	0	0	0	0	0	60	60	0	NA	NA	NA	60	NA
1572020ch3 deltam m	Deltamethrin	Hour-4	male	1	2	2	0	1	0	0	3.23	2.74	0	29.5	29.5	0	1.615	1.37	NA	29.5	NA
1572020ch3 kaolin m	Kaolin	Hour-1	male	0	4	6	5	3	0	3	12.53	15.29	3.08	28.26	24.13	0.73	3.1325	2.54833	0.616	9.42	0.243333
1572020ch3 kaolin m	Kaolin	Hour-2	male	0	2	4	3	3	0	1	7.15	2.24	1.4	48.97	25.32	0.24	3.575	0.56	0.466667	16.3233	0.24
1572020ch3 kaolin m	Kaolin	Hour-3	male	0	2	2	1	1	0	0	29.96	1.93	1.69	26.42	1.84	0	14.98	0.965	1.69	26.42	NA
1572020ch3 kaolin m	Kaolin	Hour-4	male	0	3	4	1	2	0	0	17.64	3.02	0.07	39.26	0.07	0	5.88	0.755	0.07	19.63	NA
1572020ch3 spin f	Spinosad	Hour-1	female	0	4	4	1	1	0	0	4.92	6.89	0.47	46.26	46.72	0	1.23	1.7225	0.47	46.26	NA
1572020ch3 spin f	Spinosad	Hour-2	female	0	0	0	1	2	1	1	0	0	0.19	29.17	19.28	0.64	NA	NA	0.19	14.585	0.64
1572020ch3 spin f	Spinosad	Hour-3	female	0	3	3	0	0	1	0	11.65	38.26	0	0	0	0	3.88333	12.7533	NA	NA	NA
1572020ch3 spin f	Spinosad	Hour-4	female	0	1	1	5	4	0	4	23.24	0.33	1.96	26.89	28.86	7.57	23.24	0.33	0.392	6.7225	1.8925
1572020ch5 acetam m	Acetamiprid	Hour-1	male	0	2	2	1	0	0	0	55.41	3.87	0.69	0	0.69	0	27.705	1.935	0.69	NA	NA
1572020ch5 acetam m	Acetamiprid	Hour-2	male	0	1	0	0	0	0	0	60	0	0	0	0	0	60	NA	NA	NA	NA
1572020ch5 acetam m	Acetamiprid	Hour-3	male	0	1	0	0	0	0	0	60	0	0	0	0	0	60	NA	NA	NA	NA
1572020ch5 acetam m	Acetamiprid	Hour-4	male	0	1	0	0	0	0	0	60	0	0	0	0	0	60	NA	NA	NA	NA
1572020ch5 pir m	Pyrethrin	Hour-1	male	0	2	2	2	2	0	1	2	12.41	0.86	41.15	40.71	0.55	1	6.205	0.43	20.575	0.55
1572020ch5 pir m	Pyrethrin	Hour-2	male	0	0	0	1	2	0	1	0	0	0.29	57.12	57.41	2.59	NA	NA	0.29	28.56	2.59
1572020ch5 pir m	Pyrethrin	Hour-3	male	0	0	0	1	2	0	1	0	0	0.27	59.45	59.72	0.28	NA	NA	0.27	29.725	0.28
1572020ch5 pir m	Pyrethrin	Hour-4	male	0	0	0	0	1	0	0	0	0	0	60	60	0	NA	NA	NA	60	NA
1572020ch7 acetam m	Acetamiprid	Hour-1	male	1	3	3	2	1	1	1	8.2	3.16	1.65	0.38	2.02	0.15	2.73333	1.05333	0.825	0.38	0.15
1572020ch7 acetam m	Acetamiprid	Hour-2	male	1	0	0	0	0	0	0	0	0	0	0	0	0	NA	NA	NA	NA	NA
1572020ch7 acetam m	Acetamiprid	Hour-3	male	1	0	0	0	0	0	0	0	0	0	0	0	0	NA	NA	NA	NA	NA
1572020ch7 acetam m	Acetamiprid	Hour-4	male	1	0	0	0	0	0	0	0	0	0	0	0	0	NA	NA	NA	NA	NA
1572020ch7 pir m	Pyrethrin	Hour-1	male	0	2	2	1	1	0	0	52.73	1.46	0.42	5	5.42	0	26.365	0.73	0.42	5	NA
1572020ch7 pir m	Pyrethrin	Hour-2	male	0	1	0	0	0	0	0	60	0	0	0	0	0	60	NA	NA	NA	NA
1572020ch7 pir m	Pyrethrin	Hour-3	male	0	1	0	0	0	0	0	60	0	0	0	0	0	60	NA	NA	NA	NA
1572020ch7 pir m	Pyrethrin	Hour-4	male	0	1	0	0	0	0	0	60	0	0	0	0	0	60	NA	NA	NA	NA
1642020ch1 deltam m	Deltamethrin	Hour-1	male	1	2	1	1	1	0	0	12.6	0.74	0.88	6.34	7.22	0	6.3	0.74	0.88	6.34	NA
1642020ch1 deltam m	Deltamethrin	Hour-2	male	1	0	0	0	0	0	0	0	0	0	0	0	0	NA	NA	NA	NA	NA
1642020ch1 deltam m	Deltamethrin	Hour-3	male	1	0	0	0	0	0	0	0	0	0	0	0	0	NA	NA	NA	NA	NA
1642020ch1 deltam m	Deltamethrin	Hour-4	male	1	0	0	0	0	0	0	0	0	0	0	0	0	NA	NA	NA	NA	NA
1642020ch3 acetam m	Acetamiprid	Hour-1	male	1	2	2	1	1	0	0	14.87	2.16	0.45	1.07	1.52	0	7.435	1.08	0.45	1.07	NA
1642020ch3 acetam m	Acetamiprid	Hour-2	male	1	0	0	0	0	0	0	0	0	0	0	0	0	NA	NA	NA	NA	NA
1642020ch3 acetam m	Acetamiprid	Hour-3	male	1	0	0	0	0	0	0	0	0	0	0	0	0	NA	NA	NA	NA	NA
1642020ch3 acetam m	Acetamiprid	Hour-4	male	1	0	0	0	0	0	0	0	0	0	0	0	0	NA	NA	NA	NA	NA
1642020ch3 deltam m	Deltamethrin	Hour-1	male	1	3	2	1	1	0	0	6.31	1.41	0.55	0.73	1.28	0	2.10333	0.705	0.55	0.73	NA
1642020ch3 deltam m	Deltamethrin	Hour-2	male	1	0	0	0	0	0	0	0	0	0	0	0	0	NA	NA	NA	NA	NA
1642020ch3 deltam m	Deltamethrin	Hour-3	male	1	0	0	0	0	0	0	0	0	0	0	0	0	NA	NA	NA	NA	NA
1642020ch3 deltam m	Deltamethrin	Hour-4	male	1	0	0	0	0	0	0	0	0	0	0	0	0	NA	NA	NA	NA	NA
1642020ch5 control m	Control	Hour-1	male	0	13	15	4	4	1	1	13.29	14.19	2	24.41	26.41	0.86	1.02231	0.946	0.5	6.1025	0.86
1642020ch5 control m	Control	Hour-2	male	0	3	4	3	4	0	2	8.45	1.61	1.05	48.27	49.32	0.63	2.81667	0.4025	0.35	12.0675	0.315
1642020ch5 control m	Control	Hour-3	male	0	1	1	0	1	0	0	7.54	0.1	0	52.36	52.36	0	7.54	0.1	NA	52.36	NA
1642020ch5 control m	Control	Hour-4	male	0	1	0	0	0	0	0	60	0	0	0	0	0	60	NA	NA	NA	NA
1742020ch1 acetam m	Acetamiprid	Hour-1	male	1	7	7	1	1	1	0	29.43	3.24	0.76	15.66	15.21	0	4.20429	0.462857	0.76	15.66	NA
1742020ch1 acetam m	Acetamiprid	Hour-2	male	1	0	0	0	0	0	0	0	0	0	0	0	0	NA	NA	NA	NA	NA
1742020ch1 acetam m	Acetamiprid	Hour-3	male	1	0	0	0	0	0	0	0	0	0	0	0	0	NA	NA	NA	NA	NA
1742020ch1 acetam m	Acetamiprid	Hour-4	male	1	0	0	0	0	0	0	0	0	0	0	0	0	NA	NA	NA	NA	NA
1742020ch1 kaol f	Kaolin	Hour-1	female	0	4	4	1	2	0	1	41.75	4.49	0.25	13.27	13.52	0.25	10.4375	1.1225	0.25	6.635	0.25
1742020ch1 kaol f	Kaolin	Hour-2	female	0	1	0	0	0	0	0	60	0	0	0	0	0	60	NA	NA	NA	NA
1742020ch1 kaol f	Kaolin	Hour-3	female	0	1	0	0	0	0	0	60	0	0	0	0	0	60	NA	NA	NA	NA
1742020ch1 kaol f	Kaolin	Hour-4	female	0	4	4	2	2	0	1	30.14	6.86	0.88	21.83	22.71	0.29	7.535	1.715	0.44	10.915	0.29
1742020ch3 acetam m	Acetamiprid	Hour-1	male	1	2	2	1	1	0	0	14.7	2.08	0.17	4.1	3.28	0	7.35	1.04	0.17	4.1	NA
1742020ch3 acetam m	Acetamiprid	Hour-2	male	1	0	0	0	0	0	0	0	0	0	0	0	0	NA	NA	NA	NA	NA
1742020ch3 acetam m	Acetamiprid	Hour-3	male	1	0	0	0	0	0	0	0	0	0	0	0	0	NA	NA	NA	NA	NA
1742020ch3 acetam m	Acetamiprid	Hour-4	male	1	0	0	0	0	0	0	0	0	0	0	0	0	NA	NA	NA	NA	NA
1742020ch3 kaolin f	Kaolin	Hour-1	female	0	1	1	5	5	0	4	0.42	6.78	3.44	46.39	49.83	1.8	0.42	6.78	0.688	9.278	0.45
1742020ch3 kaolin f	Kaolin	Hour-2	female	0	0	0	3	4	0	3	0	0	2.66	55.82	56.57	1.52	NA	NA	0.886667	13.955	0.506667
1742020ch3 kaolin f	Kaolin	Hour-3	female	0	0	0	2	3	0	2	0	0	2.03	56.79	57.43	1.18	NA	NA	1.015	18.93	0.59
1742020ch3 kaolin f	Kaolin	Hour-4	female	0	0	0	1	2	0	1	0	0	0.27	59.54	59.81	0.19	NA	NA	0.27	29.77	0.19
1742020ch7 delatm f	Deltamethrin	Hour-1	female	1	4	4	1	1	0	0	2.8	6.1	1.48	26.98	28.46	0	0.7	1.525	1.48	26.98	NA
1742020ch7 delatm f	Deltamethrin	Hour-2	female	1	0	0	0	0	0	0	0	0	0	0	0	0	NA	NA	NA	NA	NA
1742020ch7 delatm f	Deltamethrin	Hour-3	female	1	0	0	0	0	0	0	0	0	0	0	0	0	NA	NA	NA	NA	NA
1742020ch7 delatm f	Deltamethrin	Hour-4	female	1	0	0	0	0	0	0	0	0	0	0	0	0	NA	NA	NA	NA	NA
2242020ch1 acetam m	Acetamiprid	Hour-1	male	0	3	3	2	2	0	2	44.83	3.13	1.05	10.4	11.45	0.56	14.9433	1.04333	0.525	5.2	0.28
2242020ch1 acetam m	Acetamiprid	Hour-2	male	0	1	0	0	0	0	0	60	0	0	0	0	0	60	NA	NA	NA	NA
2242020ch1 acetam m	Acetamiprid	Hour-3	male	0	1	0	0	0	0	0	60	0	0	0	0	0	60	NA	NA	NA	NA
2242020ch1 acetam m	Acetamiprid	Hour-4	male	0	1	0	0	0	0	0	60	0	0	0	0	0	60	NA	NA	NA	NA
2242020ch1 control f	Control	Hour-1	female	0	3	3	6	5	0	5	1.13	2.79	1.88	52.85	42.38	1.3	0.376667	0.93	0.313333	10.57	0.26
2242020ch1 control f	Control	Hour-2	female	0	4	5	5	4	0	3	8.08	5.22	2.18	43.93	46.11	0.58	2.02	1.044	0.436	10.9825	0.193333
2242020ch1 control f	Control	Hour-3	female	0	4	5	2	1	0	1	12.42	10.36	0.75	36.22	23.36	0.25	3.105	2.072	0.375	36.22	0.25
2242020ch1 control f	Control	Hour-4	female	0	0	0	3	4	0	3	0	0	1.37	55.18	53.66	3.45	NA	NA	0.456667	13.795	1.15
2242020ch1 deltam f	Deltamethrin	Hour-1	female	1	2	1	0	0	0	0	0.84	4.85	0	0	0	0	0.42	4.85	NA	NA	NA
2242020ch1 deltam f	Deltamethrin	Hour-2	female	1	0	0	0	0	0	0	0	0	0	0	0	0	NA	NA	NA	NA	NA
2242020ch1 deltam f	Deltamethrin	Hour-3	female	1	0	0	0	0	0	0	0	0	0	0	0	0	NA	NA	NA	NA	NA
2242020ch1 deltam f	Deltamethrin	Hour-4	female	1	0	0	0	0	0	0	0	0	0	0	0	0	NA	NA	NA	NA	NA
2242020ch1 kaolin m	Kaolin	Hour-1	male	0	5	5	2	1	0	1	2	5.64	0.64	51.41	19.6	0.22	0.4	1.128	0.32	51.41	0.22
2242020ch1 kaolin m	Kaolin	Hour-2	male	0	0	0	1	2	0	1	0	0	0.16	59.51	19.69	0.33	NA	NA	0.16	29.755	0.33
2242020ch1 kaolin m	Kaolin	Hour-3	male	0	0	0	1	2	0	1	0	0	0.11	59.73	48.12	0.16	NA	NA	0.11	29.865	0.16
2242020ch1 kaolin m	Kaolin	Hour-4	male	0	0	0	0	1	0	0	0	0	0	60	60	0	NA	NA	NA	60	NA
2242020ch3 control f	Control	Hour-1	female	0	11	11	4	4	0	3	6.15	27.49	2.56	22.35	24.91	1.37	0.559091	2.49909	0.64	5.5875	0.456667
2242020ch3 control f	Control	Hour-2	female	1	1	1	3	4	0	3	1.78	0.09	2.31	49.85	52.16	0.74	1.78	0.09	0.77	12.4625	0.246667
2242020ch3 control f	Control	Hour-3	female	1	0	0	0	0	0	0	0	0	0	0	0	0	NA	NA	NA	NA	NA
2242020ch3 control f	Control	Hour-4	female	1	0	0	0	0	0	0	0	0	0	0	0	0	NA	NA	NA	NA	NA
2242020ch3 deltam f	Deltamethrin	Hour-1	female	1	2	1	0	0	0	0	1.91	7.36	0	0	0	0	0.955	7.36	NA	NA	NA
2242020ch3 deltam f	Deltamethrin	Hour-2	female	1	0	0	0	0	0	0	0	0	0	0	0	0	NA	NA	NA	NA	NA
2242020ch3 deltam f	Deltamethrin	Hour-3	female	1	0	0	0	0	0	0	0	0	0	0	0	0	NA	NA	NA	NA	NA
2242020ch3 deltam f	Deltamethrin	Hour-4	female	1	0	0	0	0	0	0	0	0	0	0	0	0	NA	NA	NA	NA	NA
2242020ch3 kaolin m	Kaolin	Hour-1	male	0	9	9	6	2	0	6	2.19	16.49	2.59	34.47	37.06	4.07	0.243333	1.83222	0.431667	17.235	0.678333
2242020ch3 kaolin m	Kaolin	Hour-2	male	1	3	3	0	1	0	0	21.37	13.6	0	1.75	1.75	0	7.12333	4.53333	NA	1.75	NA
2242020ch3 kaolin m	Kaolin	Hour-3	male	1	0	0	0	0	0	0	0	0	0	0	0	0	NA	NA	NA	NA	NA
2242020ch3 kaolin m	Kaolin	Hour-4	male	1	0	0	0	0	0	0	0	0	0	0	0	0	NA	NA	NA	NA	NA
2242020ch3q pir f	Pyrethrin	Hour-1	female	1	2	1	0	0	0	0	9.14	2.98	0	0	0	0	4.57	2.98	NA	NA	NA
2242020ch3q pir f	Pyrethrin	Hour-2	female	1	0	0	0	0	0	0	0	0	0	0	0	0	NA	NA	NA	NA	NA
2242020ch3q pir f	Pyrethrin	Hour-3	female	1	0	0	0	0	0	0	0	0	0	0	0	0	NA	NA	NA	NA	NA
2242020ch3q pir f	Pyrethrin	Hour-4	female	1	0	0	0	0	0	0	0	0	0	0	0	0	NA	NA	NA	NA	NA
2242020ch5 spin m	Spinosad	Hour-1	male	0	4	4	1	1	0	0	3.19	13.7	0.28	42.12	42.4	0	0.7975	3.425	0.28	42.12	NA
2242020ch5 spin m	Spinosad	Hour-2	male	0	0	0	1	2	0	1	0	0	0.05	59.68	59.73	0.27	NA	NA	0.05	29.84	0.27
2242020ch5 spin m	Spinosad	Hour-3	male	0	5	7	1	2	0	0	10.8	33.5	0.28	15.42	15.7	0	2.16	4.78571	0.28	7.71	NA
2242020ch5 spin m	Spinosad	Hour-4	male	0	3	4	5	5	0	4	3.55	17.33	1.34	34.89	36.24	2.88	1.18333	4.3325	0.268	6.978	0.72
2242020ch5 sulf f	Sulfoxaflor	Hour-1	female	0	3	3	2	2	0	1	7.59	5.09	1.58	45.08	46.66	0.2	2.53	1.69667	0.79	22.54	0.2
2242020ch5 sulf f	Sulfoxaflor	Hour-2	female	0	7	7	4	4	0	4	22.7	20.83	1.73	8.98	10.72	5.76	3.24286	2.97571	0.4325	2.245	1.44
2242020ch5 sulf f	Sulfoxaflor	Hour-3	female	0	1	2	5	5	0	4	7.87	8.21	1.63	38.78	40.41	3.52	7.87	4.105	0.326	7.756	0.88
2242020ch5 sulf f	Sulfoxaflor	Hour-4	female	0	1	1	2	3	0	2	10.87	0.22	1.11	45.5	46.61	2.31	10.87	0.22	0.555	15.1667	1.155
2242020ch7 spin m	Spinosad	Hour-1	male	0	2	2	1	1	0	0	1.6	4.07	0.35	53.59	53.94	0	0.8	2.035	0.35	53.59	NA
2242020ch7 spin m	Spinosad	Hour-2	male	0	1	2	1	2	0	1	2.25	2.11	0.34	55.07	55.41	0.23	2.25	1.055	0.34	27.535	0.23
2242020ch7 spin m	Spinosad	Hour-3	male	0	0	1	0	0	0	0	0	60	0	0	0	0	NA	NA	NA	NA	NA
2242020ch7 spin m	Spinosad	Hour-4	male	0	3	4	0	0	0	0	8.61	51.39	0	0	0	0	2.87	12.8475	NA	NA	NA
2242020ch7 sulf f	Sulfoxaflor	Hour-1	female	0	3	3	5	4	0	4	0.53	5.77	1.5	50.96	52.46	0.78	0.176667	1.92333	0.3	12.74	0.195
2242020ch7 sulf f	Sulfoxaflor	Hour-2	female	0	5	6	0	1	0	0	27.87	29.51	0	2.62	2.62	0	5.574	4.91833	NA	2.62	NA
2242020ch7 sulf f	Sulfoxaflor	Hour-3	female	0	2	3	3	3	0	2	0.37	5.38	1.37	51.56	52.92	1.33	0.185	1.79333	0.456667	17.1867	0.665
2242020ch7 sulf f	Sulfoxaflor	Hour-4	female	0	2	2	0	1	0	0	36.67	4.84	0	18.49	7.53	0	18.335	2.42	NA	18.49	NA
2842020ch1 sulf m	Sulfoxaflor	Hour-1	male	0	1	1	3	3	0	2	0.18	10.52	3.11	45.62	48.74	0.52	0.18	10.52	1.03667	15.2067	0.26
2842020ch1 sulf m	Sulfoxaflor	Hour-2	male	0	1	2	4	5	0	4	2.23	15.66	1.04	35.08	36.11	5.99	2.23	7.83	0.26	7.016	1.4975
2842020ch1 sulf m	Sulfoxaflor	Hour-3	male	0	3	3	0	0	0	0	16.26	43.74	0	0	0	0	5.42	14.58	NA	NA	NA
2842020ch1 sulf m	Sulfoxaflor	Hour-4	male	0	2	2	5	5	0	4	1.25	21.03	0.76	36.15	36.91	0.82	0.625	10.515	0.152	7.23	0.205
2842020ch1 deltam f	Deltamethrin	Hour-1	female	1	4	3	0	0	0	0	1.36	7.81	0	0	0	0	0.34	2.60333	NA	NA	NA
2842020ch1 deltam f	Deltamethrin	Hour-2	female	1	0	0	0	0	0	0	0	0	0	0	0	0	NA	NA	NA	NA	NA
2842020ch1 deltam f	Deltamethrin	Hour-3	female	1	0	0	0	0	0	0	0	0	0	0	0	0	NA	NA	NA	NA	NA
2842020ch1 deltam f	Deltamethrin	Hour-4	female	1	0	0	0	0	0	0	0	0	0	0	0	0	NA	NA	NA	NA	NA
2842020ch3 sulf m	Sulfoxaflor	Hour-1	male	0	2	3	5	3	0	3	8.15	5.27	3.5	41.8	34.08	1.11	4.075	1.75667	0.7	13.9333	0.37
2842020ch3 sulf m	Sulfoxaflor	Hour-2	male	0	0	0	0	1	0	0	0	0	0	60	60	0	NA	NA	NA	60	NA
2842020ch3 sulf m	Sulfoxaflor	Hour-3	male	0	0	0	1	2	0	1	0	0	0.09	59.54	59.63	0.37	NA	NA	0.09	29.77	0.37
2842020ch3 sulf m	Sulfoxaflor	Hour-4	male	0	0	0	3	4	0	4	0	0	0.48	51.46	51.94	8.06	NA	NA	0.16	12.865	2.015
2842020ch3 deltam f	Deltamethrin	Hour-1	female	1	3	2	0	0	0	0	1.96	3.54	0	0	0	0	0.653333	1.77	NA	NA	NA
2842020ch3 deltam f	Deltamethrin	Hour-2	female	1	0	0	0	0	0	0	0	0	0	0	0	0	NA	NA	NA	NA	NA
2842020ch3 deltam f	Deltamethrin	Hour-3	female	1	0	0	0	0	0	0	0	0	0	0	0	0	NA	NA	NA	NA	NA
2842020ch3 deltam f	Deltamethrin	Hour-4	female	1	0	0	0	0	0	0	0	0	0	0	0	0	NA	NA	NA	NA	NA
2842020ch5 spin f	Spinosad	Hour-1	female	0	2	2	1	1	0	0	0.42	18.68	3.96	36.6	40.56	0	0.21	9.34	3.96	36.6	NA
2842020ch5 spin f	Spinosad	Hour-2	female	0	1	2	2	3	0	1	1.19	13.86	1.23	40.11	41.34	3.62	1.19	6.93	0.615	13.37	3.62
2842020ch5 spin f	Spinosad	Hour-3	female	0	0	0	6	7	0	6	0	0	3.86	46.88	50.74	9.26	NA	NA	0.643333	6.69714	1.54333
2842020ch5 spin f	Spinosad	Hour-4	female	0	0	0	2	3	0	2	0	0	0.71	58.65	59.36	0.64	NA	NA	0.355	19.55	0.32
2842020ch7 spin f	Spinosad	Hour-1	female	0	4	5	5	5	0	3	2.62	20.9	2.14	32.31	32.54	1.65	0.655	4.18	0.428	6.462	0.55
2842020ch7 spin f	Spinosad	Hour-2	female	0	0	0	4	5	0	4	0	0	1.96	56.67	56.5	1.37	NA	NA	0.49	11.334	0.3425
2842020ch7 spin f	Spinosad	Hour-3	female	0	0	0	0	1	0	0	0	0	0	60	60	0	NA	NA	NA	60	NA
2842020ch7 spin f	Spinosad	Hour-4	female	0	1	2	4	5	0	3	3.43	4.91	1.99	48.98	50.97	0.69	3.43	2.455	0.4975	9.796	0.23
12052020aftch1 deltam m	Deltamethrin	Hour-1	male	1	3	2	0	0	0	0	1.91	8.77	0	0	0	0	0.636667	4.385	NA	NA	NA
12052020aftch1 deltam m	Deltamethrin	Hour-2	male	1	0	0	0	0	0	0	0	0	0	0	0	0	NA	NA	NA	NA	NA
12052020aftch1 deltam m	Deltamethrin	Hour-3	male	1	0	0	0	0	0	0	0	0	0	0	0	0	NA	NA	NA	NA	NA
12052020aftch1 deltam m	Deltamethrin	Hour-4	male	1	0	0	0	0	0	0	0	0	0	0	0	0	NA	NA	NA	NA	NA
12052020aftch3 deltam f	Deltamethrin	Hour-1	female	1	2	1	0	0	0	0	6.85	0.44	0	0	0	0	3.425	0.44	NA	NA	NA
12052020aftch3 deltam f	Deltamethrin	Hour-2	female	1	0	0	0	0	0	0	0	0	0	0	0	0	NA	NA	NA	NA	NA
12052020aftch3 deltam f	Deltamethrin	Hour-3	female	1	0	0	0	0	0	0	0	0	0	0	0	0	NA	NA	NA	NA	NA
12052020aftch3 deltam f	Deltamethrin	Hour-4	female	1	0	0	0	0	0	0	0	0	0	0	0	0	NA	NA	NA	NA	NA
12052020aftch5 control m	Control	Hour-1	male	0	5	6	5	5	0	4	13.26	14.9	3.36	26.04	29.39	2.24	2.652	2.48333	0.672	5.208	0.56
12052020aftch5 control m	Control	Hour-2	male	0	1	2	5	4	0	4	3.26	18.1	1.5	33.05	34.55	4.09	3.26	9.05	0.3	8.2625	1.0225
12052020aftch5 control m	Control	Hour-3	male	0	0	0	0	1	0	0	0	0	0	60	37.75	0	NA	NA	NA	60	NA
12052020aftch5 control m	Control	Hour-4	male	0	0	0	0	2	0	1	0	0	0	59.57	30.94	0.43	NA	NA	NA	29.785	0.43
12052020aftch7 control m	Control	Hour-1	male	0	3	3	2	1	1	1	1.52	10.68	0.79	35.02	23.39	0.14	0.506667	3.56	0.395	35.02	0.14
12052020aftch7 control m	Control	Hour-2	male	0	1	1	6	5	0	5	0.13	12.81	1.55	44.41	28.33	1.1	0.13	12.81	0.258333	8.882	0.22
12052020aftch7 control m	Control	Hour-3	male	0	0	0	0	1	0	0	0	0	0	60	42.17	0	NA	NA	NA	60	NA
12052020aftch7 control m	Control	Hour-4	male	0	0	0	1	2	0	2	0	0	0.09	49.16	6.67	10.75	NA	NA	0.09	24.58	5.375
13052020aftJ2ch1 spin f	Spinosad	Hour-1	female	0	3	3	4	4	0	3	5.7	6.18	1.49	45.82	47.31	0.59	1.9	2.06	0.3725	11.455	0.196667
13052020aftJ2ch1 spin f	Spinosad	Hour-2	female	0	1	1	2	3	0	2	7.84	0.1	0.29	51.48	50.12	0.29	7.84	0.1	0.145	17.16	0.145
13052020aftJ2ch1 spin f	Spinosad	Hour-3	female	0	8	8	3	3	0	2	19.51	18.32	0.73	20.79	21.51	0.65	2.43875	2.29	0.243333	6.93	0.325
13052020aftJ2ch1 spin f	Spinosad	Hour-4	female	0	0	0	1	2	0	1	0	0	0.32	59.47	59.79	0.21	NA	NA	0.32	29.735	0.21
13052020aftJ3ch1 deltam f	Deltamethrin	Hour-1	female	1	9	9	3	3	0	2	14.08	9.33	1.14	7.07	8.21	0.39	1.56444	1.03667	0.38	2.35667	0.195
13052020aftJ3ch1 deltam f	Deltamethrin	Hour-2	female	1	0	0	0	0	0	0	0	0	0	0	0	0	NA	NA	NA	NA	NA
13052020aftJ3ch1 deltam f	Deltamethrin	Hour-3	female	1	0	0	0	0	0	0	0	0	0	0	0	0	NA	NA	NA	NA	NA
13052020aftJ3ch1 deltam f	Deltamethrin	Hour-4	female	1	0	0	0	0	0	0	0	0	0	0	0	0	NA	NA	NA	NA	NA
13052020aftJ3ch3 deltam m	Deltamethrin	Hour-1	male	1	2	2	1	1	0	0	1.64	8.47	0.86	36.73	33.82	0	0.82	4.235	0.86	36.73	NA
13052020aftJ3ch3 deltam m	Deltamethrin	Hour-2	male	1	0	0	0	0	0	0	0	0	0	0	0	0	NA	NA	NA	NA	NA
13052020aftJ3ch3 deltam m	Deltamethrin	Hour-3	male	1	0	0	0	0	0	0	0	0	0	0	0	0	NA	NA	NA	NA	NA
13052020aftJ3ch3 deltam m	Deltamethrin	Hour-4	male	1	0	0	0	0	0	0	0	0	0	0	0	0	NA	NA	NA	NA	NA
13052020morj1ch1 deltam f	Deltamethrin	Hour-1	female	1	4	3	0	0	0	0	5	19.25	0	0	0	0	1.25	6.41667	NA	NA	NA
13052020morj1ch1 deltam f	Deltamethrin	Hour-2	female	1	0	0	0	0	0	0	0	0	0	0	0	0	NA	NA	NA	NA	NA
13052020morj1ch1 deltam f	Deltamethrin	Hour-3	female	1	0	0	0	0	0	0	0	0	0	0	0	0	NA	NA	NA	NA	NA
13052020morj1ch1 deltam f	Deltamethrin	Hour-4	female	1	0	0	0	0	0	0	0	0	0	0	0	0	NA	NA	NA	NA	NA
13052020morj1ch3 deltam m	Deltamethrin	Hour-1	male	1	7	6	0	0	0	0	6.36	5.8	0	0	0	0	0.908571	0.966667	NA	NA	NA
13052020morj1ch3 deltam m	Deltamethrin	Hour-2	male	1	0	0	0	0	0	0	0	0	0	0	0	0	NA	NA	NA	NA	NA
13052020morj1ch3 deltam m	Deltamethrin	Hour-3	male	1	0	0	0	0	0	0	0	0	0	0	0	0	NA	NA	NA	NA	NA
13052020morj1ch3 deltam m	Deltamethrin	Hour-4	male	1	0	0	0	0	0	0	0	0	0	0	0	0	NA	NA	NA	NA	NA
13052020morj1ch5 spin f	Spinosad	Hour-1	female	0	2	2	3	3	0	2	0.54	7.68	1.21	50.07	51.28	0.26	0.27	3.84	0.403333	16.69	0.13
13052020morj1ch5 spin f	Spinosad	Hour-2	female	0	0	0	0	1	0	0	0	0	0	60	60	0	NA	NA	NA	60	NA
13052020morj1ch5 spin f	Spinosad	Hour-3	female	0	0	0	1	2	0	1	0	0	0.21	59.37	59.58	0.42	NA	NA	0.21	29.685	0.42
13052020morj1ch5 spin f	Spinosad	Hour-4	female	0	0	0	1	2	0	1	0	0	0.23	59.46	59.69	0.31	NA	NA	0.23	29.73	0.31
13052020morj1ch7 spin m	Spinosad	Hour-1	male	0	3	3	2	1	0	1	2.01	3.19	0.97	53.2	54.18	0.11	0.67	1.06333	0.485	53.2	0.11
13052020morj1ch7 spin m	Spinosad	Hour-2	male	0	0	0	10	6	0	10	0	0	3.8	51.85	55.65	4.35	NA	NA	0.38	8.64167	0.435
13052020morj1ch7 spin m	Spinosad	Hour-3	male	0	1	1	2	3	0	2	17.77	9.43	0.38	32.01	32.39	0.41	17.77	9.43	0.19	10.67	0.205
13052020morj1ch7 spin m	Spinosad	Hour-4	male	1	1	0	0	0	0	0	4.38	0	0	0	0	0	4.38	NA	NA	NA	NA
13052020morJ3ch1 acetam f	Acetamiprid	Hour-1	female	0	2	2	3	3	0	3	0.58	8.9	2.23	46.81	47.96	1.42	0.29	4.45	0.743333	15.6033	0.473333
13052020morJ3ch1 acetam f	Acetamiprid	Hour-2	female	0	4	4	0	1	1	0	53.41	3.81	0	1.99	1.99	0	13.3525	0.9525	NA	1.99	NA
13052020morJ3ch1 acetam f	Acetamiprid	Hour-3	female	0	1	0	0	0	0	0	60	0	0	0	0	0	60	NA	NA	NA	NA
13052020morJ3ch1 acetam f	Acetamiprid	Hour-4	female	0	1	0	0	0	0	0	60	0	0	0	0	0	60	NA	NA	NA	NA
13052020morJ3ch3 acetam m	Acetamiprid	Hour-1	male	1	10	10	2	1	0	1	24.11	12.45	1.19	16.56	17.74	0.21	2.411	1.245	0.595	16.56	0.21
13052020morJ3ch3 acetam m	Acetamiprid	Hour-2	male	1	0	0	0	0	0	0	0	0	0	0	0	0	NA	NA	NA	NA	NA
13052020morJ3ch3 acetam m	Acetamiprid	Hour-3	male	1	0	0	0	0	0	0	0	0	0	0	0	0	NA	NA	NA	NA	NA
13052020morJ3ch3 acetam m	Acetamiprid	Hour-4	male	1	0	0	0	0	0	0	0	0	0	0	0	0	NA	NA	NA	NA	NA
13052020mornJ2ch1 kaolin f	Kaolin	Hour-1	female	0	9	9	5	3	0	5	3.02	6.45	7.09	37.35	36.92	6.07	0.335556	0.716667	1.418	12.45	1.214
13052020mornJ2ch1 kaolin f	Kaolin	Hour-2	female	0	0	0	4	4	0	4	0	0	1.49	57.76	59.25	0.75	NA	NA	0.3725	14.44	0.1875
13052020mornJ2ch1 kaolin f	Kaolin	Hour-3	female	0	0	0	2	3	0	2	0	0	0.47	59.12	59.59	0.41	NA	NA	0.235	19.7067	0.205
13052020mornJ2ch1 kaolin f	Kaolin	Hour-4	female	0	0	0	1	2	0	1	0	0	0.17	59.64	59.8	0.2	NA	NA	0.17	29.82	0.2
13052020noonj1ch1 sulf m	Sulfoxaflor	Hour-1	male	0	2	2	6	5	0	5	1.01	3.04	3.23	51.56	54.79	1.07	0.505	1.52	0.538333	10.312	0.214
13052020noonj1ch1 sulf m	Sulfoxaflor	Hour-2	male	0	2	3	6	6	0	5	5.52	19.74	1.69	32.19	33.88	0.86	2.76	6.58	0.281667	5.365	0.172
13052020noonj1ch1 sulf m	Sulfoxaflor	Hour-3	male	0	0	0	2	3	0	2	0	0	0.56	58.75	59.3	0.7	NA	NA	0.28	19.5833	0.35
13052020noonj1ch1 sulf m	Sulfoxaflor	Hour-4	male	0	0	0	2	3	0	2	0	0	0.47	59.06	59.54	0.46	NA	NA	0.235	19.6867	0.23
13052020noonj1ch3 sulf m	Sulfoxaflor	Hour-1	male	0	1	1	7	3	0	6	1.22	9.8	10.59	25.06	35.65	13.17	1.22	9.8	1.51286	8.35333	2.195
13052020noonj1ch3 sulf m	Sulfoxaflor	Hour-2	male	0	0	0	2	1	0	1	0	0	8.06	50.61	58.67	1.33	NA	NA	4.03	50.61	1.33
13052020noonj1ch3 sulf m	Sulfoxaflor	Hour-3	male	0	0	0	0	1	0	0	0	0	0	60	60	0	NA	NA	NA	60	NA
13052020noonj1ch3 sulf m	Sulfoxaflor	Hour-4	male	0	0	0	0	1	0	0	0	0	0	60	57.49	0	NA	NA	NA	60	NA
13052020noonj1ch5 acetam f	Acetamiprid	Hour-1	female	0	2	3	2	3	1	1	3.25	8.47	1.2	37.55	36.53	1.36	1.625	2.82333	0.6	12.5167	1.36
13052020noonj1ch5 acetam f	Acetamiprid	Hour-2	female	1	1	1	2	3	0	2	14.1	0.74	1.13	42.65	43.78	0.95	14.1	0.74	0.565	14.2167	0.475
13052020noonj1ch5 acetam f	Acetamiprid	Hour-3	female	1	0	0	0	0	0	0	0	0	0	0	0	0	NA	NA	NA	NA	NA
13052020noonj1ch5 acetam f	Acetamiprid	Hour-4	female	1	0	0	0	0	0	0	0	0	0	0	0	0	NA	NA	NA	NA	NA
13052020noonj1ch7 acetam m	Acetamiprid	Hour-1	male	0	1	1	10	10	0	10	0.88	4.24	2.31	49.77	52.08	2.76	0.88	4.24	0.231	4.977	0.276
13052020noonj1ch7 acetam m	Acetamiprid	Hour-2	male	0	1	1	2	3	0	2	48.45	0.08	0.66	8.56	9.22	2.25	48.45	0.08	0.33	2.85333	1.125
13052020noonj1ch7 acetam m	Acetamiprid	Hour-3	male	0	1	0	0	0	0	0	60	0	0	0	0	0	60	NA	NA	NA	NA
13052020noonj1ch7 acetam m	Acetamiprid	Hour-4	male	0	1	0	0	0	0	0	60	0	0	0	0	0	60	NA	NA	NA	NA
14052020ch1 acetam f	Acetamiprid	Hour-1	female	1	2	2	3	3	0	2	6.3	4.27	1.75	13.46	6.65	0.64	3.15	2.135	0.583333	4.48667	0.32
14052020ch1 acetam f	Acetamiprid	Hour-2	female	1	0	0	0	0	0	0	0	0	0	0	0	0	NA	NA	NA	NA	NA
14052020ch1 acetam f	Acetamiprid	Hour-3	female	1	0	0	0	0	0	0	0	0	0	0	0	0	NA	NA	NA	NA	NA
14052020ch1 acetam f	Acetamiprid	Hour-4	female	1	0	0	0	0	0	0	0	0	0	0	0	0	NA	NA	NA	NA	NA
14052020ch3 acetam m	Acetamiprid	Hour-1	male	1	13	12	0	0	0	0	39.86	14.87	0	0	0	0	3.06615	1.23917	NA	NA	NA
14052020ch3 acetam m	Acetamiprid	Hour-2	male	1	0	0	0	0	0	0	0	0	0	0	0	0	NA	NA	NA	NA	NA
14052020ch3 acetam m	Acetamiprid	Hour-3	male	1	0	0	0	0	0	0	0	0	0	0	0	0	NA	NA	NA	NA	NA
14052020ch3 acetam m	Acetamiprid	Hour-4	male	1	0	0	0	0	0	0	0	0	0	0	0	0	NA	NA	NA	NA	NA
14052020j3morch1 control f	Control	Hour-1	female	0	2	3	6	5	0	4	5.61	4.84	1.21	44.99	46.2	2.85	2.805	1.61333	0.201667	8.998	0.7125
14052020j3morch1 control f	Control	Hour-2	female	0	0	0	1	2	0	1	0	0	0.3	59.54	20.17	0.16	NA	NA	0.3	29.77	0.16
14052020j3morch1 control f	Control	Hour-3	female	0	0	0	1	1	0	1	0	0	0.17	59.71	13.66	0.12	NA	NA	0.17	59.71	0.12
14052020j3morch1 control f	Control	Hour-4	female	0	1	2	1	2	0	1	4.48	21.67	0.03	33.69	33.72	0.14	4.48	10.835	0.03	16.845	0.14
17042020j2Ach1 spin f	Spinosad	Hour-1	female	0	18	18	2	1	0	0	21.29	21.65	5.77	9.1	10.95	0	1.18278	1.20278	2.885	9.1	NA
17042020j2Ach1 spin f	Spinosad	Hour-2	female	0	5	6	3	1	0	1	33.97	4.8	19.74	1.03	20.77	0.46	6.794	0.8	6.58	1.03	0.46
17042020j2Ach1 spin f	Spinosad	Hour-3	female	0	8	10	12	3	0	11	21.02	17.44	4.74	10.35	15.09	6.45	2.6275	1.744	0.395	3.45	0.586364
17042020j2Ach1 spin f	Spinosad	Hour-4	female	0	7	9	1	1	0	0	27.06	27.9	1.41	3.63	5.04	0	3.86571	3.1	1.41	3.63	NA
17042020j2Ach3 spin f	Spinosad	Hour-1	female	0	1	1	4	4	0	3	0.62	1.67	1.91	54.42	56.34	0.95	0.62	1.67	0.4775	13.605	0.316667
17042020j2Ach3 spin f	Spinosad	Hour-2	female	0	3	4	3	4	0	2	22.14	4.77	0.5	30.87	25.95	1.71	7.38	1.1925	0.166667	7.7175	0.855
17042020j2Ach3 spin f	Spinosad	Hour-3	female	0	0	0	6	7	0	7	0	0	1.28	56.62	8.64	2.1	NA	NA	0.213333	8.08857	0.3
17042020j2Ach3 spin f	Spinosad	Hour-4	female	0	0	0	1	1	0	1	0	0	0.13	3.19	3.31	56.69	NA	NA	0.13	3.19	56.69
28042020j1ach1 pir f	Pyrethrin	Hour-1	female	0	3	3	3	2	0	2	18.39	9.66	2.53	28.84	31.37	0.27	6.13	3.22	0.843333	14.42	0.135
28042020j1ach1 pir f	Pyrethrin	Hour-2	female	0	0	0	4	5	0	4	0	0	1.26	57.65	58.91	1.09	NA	NA	0.315	11.53	0.2725
28042020j1ach1 pir f	Pyrethrin	Hour-3	female	0	0	0	5	6	0	5	0	0	1.54	55.59	57.13	2.87	NA	NA	0.308	9.265	0.574
28042020j1ach1 pir f	Pyrethrin	Hour-4	female	0	4	5	4	5	0	4	10.31	23.84	1.51	23.36	24.87	0.98	2.5775	4.768	0.3775	4.672	0.245
28042020j1ach3 pir f	Pyrethrin	Hour-1	female	1	2	1	0	0	0	0	10.24	1.37	0	0	0	0	5.12	1.37	NA	NA	NA
28042020j1ach3 pir f	Pyrethrin	Hour-2	female	1	0	0	0	0	0	0	0	0	0	0	0	0	NA	NA	NA	NA	NA
28042020j1ach3 pir f	Pyrethrin	Hour-3	female	1	0	0	0	0	0	0	0	0	0	0	0	0	NA	NA	NA	NA	NA
28042020j1ach3 pir f	Pyrethrin	Hour-4	female	1	0	0	0	0	0	0	0	0	0	0	0	0	NA	NA	NA	NA	NA
28042020j1ach5 acetam f	Acetamiprid	Hour-1	female	1	7	7	1	1	0	0	4.1	16.34	0.28	0.56	0.84	0	0.585714	2.33429	0.28	0.56	NA
28042020j1ach5 acetam f	Acetamiprid	Hour-2	female	1	0	0	0	0	0	0	0	0	0	0	0	0	NA	NA	NA	NA	NA
28042020j1ach5 acetam f	Acetamiprid	Hour-3	female	1	0	0	0	0	0	0	0	0	0	0	0	0	NA	NA	NA	NA	NA
28042020j1ach5 acetam f	Acetamiprid	Hour-4	female	1	0	0	0	0	0	0	0	0	0	0	0	0	NA	NA	NA	NA	NA
28042020j1ach7 acetam f	Acetamiprid	Hour-1	female	1	2	2	1	1	0	0	5.89	7.65	0.78	3.63	3.11	0	2.945	3.825	0.78	3.63	NA
28042020j1ach7 acetam f	Acetamiprid	Hour-2	female	1	0	0	0	0	0	0	0	0	0	0	0	0	NA	NA	NA	NA	NA
28042020j1ach7 acetam f	Acetamiprid	Hour-3	female	1	0	0	0	0	0	0	0	0	0	0	0	0	NA	NA	NA	NA	NA
28042020j1ach7 acetam f	Acetamiprid	Hour-4	female	1	0	0	0	0	0	0	0	0	0	0	0	0	NA	NA	NA	NA	NA
28042020j3ach1 control f	Control	Hour-1	female	0	9	9	11	2	0	10	9.95	9.67	3.72	33.34	34.78	3.25	1.10556	1.07444	0.338182	16.67	0.325
28042020j3ach1 control f	Control	Hour-2	female	0	2	2	0	0	0	0	11.05	48.95	0	0	0	0	5.525	24.475	NA	NA	NA
28042020j3ach1 control f	Control	Hour-3	female	1	1	1	0	1	0	0	21.81	25.98	0	0	0	0	21.81	25.98	NA	NA	NA
28042020j3ach1 control f	Control	Hour-4	female	1	0	0	0	1	0	0	0	0	0	0	0	0	NA	NA	NA	NA	NA
28042020j3ach3 control f	Control	Hour-1	female	0	2	3	2	2	0	0	7.28	4.18	1.18	47.3	45.67	0	3.64	1.39333	0.59	23.65	NA
28042020j3ach3 control f	Control	Hour-2	female	0	0	0	0	1	0	0	0	0	0	60	40.73	0	NA	NA	NA	60	NA
28042020j3ach3 control f	Control	Hour-3	female	0	0	0	0	1	0	0	0	0	0	60	4.65	0	NA	NA	NA	60	NA
28042020j3ach3 control f	Control	Hour-4	female	0	0	0	0	1	0	0	0	0	0	60	60	0	NA	NA	NA	60	NA

## Sheet: Survival 4h
Treatment	Individual	Replicate	Time (hr)	Death/Alive		Death/alive
spinosad	1	1	4	0		1	Death
spinosad	2	1	4	0		0	Alive
spinosad	3	1	4	0
sulfoxaflor	1	1	4	0
sulfoxaflor	2	1	4	0
sulfoxaflor	3	1	4	0
acetamiprid	1	1	0.5	1
acetamiprid	2	1	1.5	1
acetamiprid	3	1	2	1
delthametrin	1	1	0.5	1
delthametrin	2	1	0.5	1
delthametrin	3	1	0.5	1
pyretrin	1	1	1	1
pyretrin	2	1	4	0
pyretrin	3	1	4	0
kaolin	1	1	4	0
kaolin	2	1	4	0
kaolin	3	1	4	0
control	1	1	4	0
control	2	1	4	0
control	3	1	4	0
spinosad	1	2	4	0
spinosad	2	2	4	0
sulfoxaflor	1	2	4	0
sulfoxaflor	2	2	4	0
acetamiprid	1	2	0.5	1
acetamiprid	2	2	1	1
delthametrin	1	2	0.5	1
delthametrin	2	2	0.5	1
pyretrin	1	2	4	0
pyretrin	2	2	4	0
kaolin	1	2	4	0
kaolin	2	2	4	0
control	1	2	4	0
control	2	2	4	0
spinosad	1	3	4	0
spinosad	2	3	4	0
spinosad	3	3	4	0
sulfoxaflor	1	3	4	0
sulfoxaflor	2	3	4	0
sulfoxaflor	3	3	4	0
acetamiprid	1	3	0.5	1
acetamiprid	2	3	0.5	1
acetamiprid	3	3	1	1
delthametrin	1	3	0.5	1
delthametrin	2	3	1	1
delthametrin	3	3	1	1
pyretrin	1	3	4	0
pyretrin	2	3	4	0
pyretrin	3	3	4	0
kaolin	1	3	4	0
kaolin	2	3	4	0
kaolin	3	3	4	0
control	1	3	4	0
control	2	3	4	0
control	3	3	4	0
spinosad	1	4	4	0
spinosad	2	4	4	0
spinosad	3	4	4	0
sulfoxaflor	1	4	4	0
sulfoxaflor	2	4	4	0
sulfoxaflor	3	4	4	0
acetamiprid	1	4	1	1
acetamiprid	2	4	0.5	1
acetamiprid	3	4	0.5	1
delthametrin	1	4	0.5	1
delthametrin	2	4	0.5	1
delthametrin	3	4	0.5	1
pyretrin	1	4	3.5	1
pyretrin	2	4	4	0
pyretrin	3	4	4	0
kaolin	1	4	4	0
kaolin	2	4	4	0
kaolin	3	4	4	0
control	1	4	4	0
control	2	4	4	0
control	3	4	4	0
spinosad	1	5	4	0
spinosad	2	5	4	0
spinosad	3	5	4	0
sulfoxaflor	1	5	4	0
sulfoxaflor	2	5	4	0
sulfoxaflor	3	5	4	0
acetamiprid	1	5	1	1
acetamiprid	2	5	0.5	1
acetamiprid	3	5	0.5	1
delthametrin	1	5	0.5	1
delthametrin	2	5	0.5	1
delthametrin	3	5	0.5	1
pyretrin	1	5	2	1
pyretrin	2	5	4	0
pyretrin	3	5	4	0
kaolin	1	5	4	0
kaolin	2	5	4	0
kaolin	3	5	4	0
control	1	5	4	0
control	2	5	4	0
control	3	5	4	0
spinosad	1	6	4	0
spinosad	2	6	4	0
spinosad	3	6	4	0
sulfoxaflor	1	6	4	0
sulfoxaflor	2	6	4	0
sulfoxaflor	3	6	4	0
acetamiprid	1	6	0.5	1
acetamiprid	2	6	1.5	1
acetamiprid	3	6	1.5	1
delthametrin	1	6	0.5	1
delthametrin	2	6	0.5	1
delthametrin	3	6	0.5	1
pyretrin	1	6	4	0
pyretrin	2	6	4	0
pyretrin	3	6	4	0
kaolin	1	6	4	0
kaolin	2	6	4	0
kaolin	3	6	4	0
control	1	6	4	0
control	2	6	4	0
control	3	6	4	0
kaolin	1	7	4	0
kaolin	2	7	4	0
kaolin	3	7	4	0
spinosad	1	8	4	0
spinosad	2	8	4	0
spinosad	3	8	4	0
sulfoxaflor	1	8	4	0
sulfoxaflor	2	8	4	0
sulfoxaflor	3	8	4	0
acetamiprid	1	8	0.5	1
acetamiprid	2	8	1	1
acetamiprid	3	8	1	1
delthametrin	1	8	0.5	1
delthametrin	2	8	1	1
delthametrin	3	8	1	1
pyretrin	1	8	2	1
pyretrin	2	8	4	0
pyretrin	3	8	4	0
kaolin	1	8	4	0
kaolin	2	8	4	0
kaolin	3	8	4	0
control	1	8	4	0
control	2	8	4	0
control	3	8	4	0
spinosad	1	9	4	0
spinosad	2	9	4	0
spinosad	3	9	4	0
sulfoxaflor	1	9	4	0
sulfoxaflor	2	9	4	0
sulfoxaflor	3	9	4	0
acetamiprid	1	9	0.5	1
acetamiprid	2	9	0.5	1
acetamiprid	3	9	0.5	1
delthametrin	1	9	0.5	1
delthametrin	2	9	1	1
delthametrin	3	9	1	1
pyretrin	1	9	4	0
pyretrin	2	9	4	0
pyretrin	3	9	4	0
kaolin	1	9	4	0
kaolin	2	9	4	0
kaolin	3	9	4	0
control	1	9	4	0
control	2	9	4	0
control	3	9	4	0
control	1	10	4	0
control	2	10	4	0
control	3	10	4	0
control	1	10	4	0
control	2	10	4	0
control	3	10	4	0
control	1	10	4	0
control	2	10	4	0
control	3	10	4	0
control	1	10	4	0
control	2	10	4	0
control	3	10	4	0
spinosad	1	11	4	0
spinosad	2	11	4	0
spinosad	3	11	4	0
spinosad	1	11	4	0
spinosad	2	11	4	0
spinosad	1	11	4	0
spinosad	2	11	4	0
spinosad	3	11	4	0
kaolin	1	11	4	0
kaolin	2	11	4	0
kaolin	3	11	4	0
kaolin	1	11	4	0
kaolin	2	11	4	0
kaolin	1	11	4	0
kaolin	2	11	4	0
kaolin	3	11	4	0
sulfoxaflor	1	12	4	0
sulfoxaflor	2	12	4	0
sulfoxaflor	3	12	4	0
sulfoxaflor	4	12	4	0
sulfoxaflor	1	12	4	0
sulfoxaflor	2	12	4	0
sulfoxaflor	3	12	4	0
sulfoxaflor	4	12	4	0
sulfoxaflor	1	12	4	0
sulfoxaflor	2	12	4	0
sulfoxaflor	3	12	2.5	1
sulfoxaflor	1	12	4	0
sulfoxaflor	2	12	4	0
sulfoxaflor	3	12	4	0
pyretrin	1	13	4	0
pyretrin	2	13	4	0
pyretrin	3	13	4	0
pyretrin	4	13	4	0
pyretrin	1	13	4	0
pyretrin	2	13	4	0
pyretrin	3	13	4	0
pyretrin	4	13	4	0
pyretrin	1	13	4	0
pyretrin	2	13	4	0
pyretrin	3	13	4	0
pyretrin	1	13	4	0
pyretrin	2	13	4	0
pyretrin	3	13	4	0
delthametrin	1	14	1	1
delthametrin	2	14	1	1
delthametrin	3	14	1.5	1
delthametrin	1	14	0.5	1
delthametrin	2	14	1	1
delthametrin	3	14	1	1
delthametrin	1	14	0.5	1
delthametrin	2	14	0.5	1
delthametrin	3	14	1	1
delthametrin	1	14	0.5	1
delthametrin	2	14	0.5	1
delthametrin	3	14	1	1
delthametrin	4	14	1.5	1
delthametrin	1	14	1	1
delthametrin	2	14	1	1
delthametrin	3	14	1	1
delthametrin	4	14	1.5	1
control	1	14	4	0
control	2	14	4	0
control	1	14	4	0
control	2	14	4	0
control	3	14	4	0
pyretrin	1	14	2.5	1
pyretrin	2	14	4	0
pyretrin	3	14	4	0
acetamiprid	1	14	1	1
acetamiprid	2	14	1.5	1
acetamiprid	3	14	2	1
acetamiprid	1	14	1	1
acetamiprid	2	14	1.5	1
acetamiprid	3	14	2	1
acetamiprid	1	14	0.5	1
acetamiprid	2	14	1.5	1
acetamiprid	3	14	1.5	1
acetamiprid	1	14	0.5	1
acetamiprid	2	14	1	1
acetamiprid	3	14	2	1
acetamiprid	4	14	2	1
acetamiprid	1	14	0.5	1
acetamiprid	2	14	1.5	1
acetamiprid	3	14	2	1
acetamiprid	4	14	2	1
spinosad	1	14	4	0
spinosad	2	14	4	0
spinosad	3	14	4	0
spinosad	1	14	4	0
spinosad	2	14	4	0
spinosad	1	14	4	0
spinosad	2	14	4	0
spinosad	3	14	4	0
spinosad	4	14	4	0
sulfoxaflor	1	14	4	0
sulfoxaflor	2	14	4	0
sulfoxaflor	3	14	4	0
kaolin	1	14	4	0
kaolin	2	14	4	0
kaolin	3	14	4	0
kaolin	4	14	4	0
kaolin	1	14	4	0
kaolin	2	14	4	0

## Sheet: Survival 72h
Treatment	Individual	Replicate	Time (hr)	Death/Alive		Death/alive
control	1	1	72	0		1	Death
control	2	1	72	0		0	Alive
control	3	1	72	0
control	4	1	72	0
control	5	1	72	0
control	6	1	72	0
control	7	1	72	0
control	8	1	72	0
control	9	1	72	0
control	10	1	72	0
control	1	2	72	0
control	2	2	72	0
control	3	2	72	0
control	4	2	72	0
control	5	2	72	0
control	6	2	72	0
control	7	2	72	0
control	8	2	72	0
control	9	2	72	0
control	10	2	72	0
control	1	3	72	0
control	2	3	72	0
control	3	3	72	0
control	4	3	72	0
control	5	3	72	0
control	6	3	72	0
control	7	3	72	0
control	8	3	72	0
control	9	3	72	0
control	10	3	72	0
control	1	4	72	0
control	2	4	72	0
control	3	4	72	0
control	4	4	72	0
control	5	4	72	0
control	6	4	72	0
control	7	4	72	0
control	8	4	72	0
control	9	4	72	0
control	10	4	72	0
control	1	5	72	0
control	2	5	72	0
control	3	5	72	0
control	4	5	72	0
control	5	5	72	0
control	6	5	72	0
control	7	5	72	0
control	8	5	72	0
control	9	5	72	0
control	10	5	72	0
control	1	6	72	0
control	2	6	72	0
control	3	6	72	0
control	4	6	72	0
control	5	6	72	0
control	6	6	72	0
control	7	6	72	0
control	8	6	72	0
control	9	6	72	0
control	10	6	72	0
kaolin	1	1	72	0
kaolin	2	1	72	0
kaolin	3	1	72	0
kaolin	4	1	72	0
kaolin	5	1	72	0
kaolin	6	1	72	0
kaolin	7	1	72	0
kaolin	8	1	72	0
kaolin	9	1	72	0
kaolin	10	1	72	0
kaolin	1	2	24	1
kaolin	2	2	72	0
kaolin	3	2	72	0
kaolin	4	2	72	0
kaolin	5	2	72	0
kaolin	6	2	72	0
kaolin	7	2	72	0
kaolin	8	2	72	0
kaolin	9	2	72	0
kaolin	10	2	72	0
kaolin	1	3	72	0
kaolin	2	3	72	0
kaolin	3	3	72	0
kaolin	4	3	72	0
kaolin	5	3	72	0
kaolin	6	3	72	0
kaolin	7	3	72	0
kaolin	8	3	72	0
kaolin	9	3	72	0
kaolin	10	3	72	0
kaolin	1	4	72	0
kaolin	2	4	72	0
kaolin	3	4	72	0
kaolin	4	4	72	0
kaolin	5	4	72	0
kaolin	6	4	72	0
kaolin	7	4	72	0
kaolin	8	4	72	0
kaolin	9	4	72	0
kaolin	10	4	72	0
kaolin	1	5	24	1
kaolin	2	5	72	0
kaolin	3	5	72	0
kaolin	4	5	72	0
kaolin	5	5	72	0
kaolin	6	5	72	0
kaolin	7	5	72	0
kaolin	8	5	72	0
kaolin	9	5	72	0
kaolin	10	5	72	0
kaolin	1	6	72	0
kaolin	2	6	72	0
kaolin	3	6	72	0
kaolin	4	6	72	0
kaolin	5	6	72	0
kaolin	6	6	72	0
kaolin	7	6	72	0
kaolin	8	6	72	0
kaolin	9	6	72	0
kaolin	10	6	72	0
pyrethrin	1	1	24	1
pyrethrin	2	1	72	0
pyrethrin	3	1	72	0
pyrethrin	4	1	72	0
pyrethrin	5	1	72	0
pyrethrin	6	1	72	0
pyrethrin	7	1	72	0
pyrethrin	8	1	72	0
pyrethrin	9	1	72	0
pyrethrin	10	1	72	0
pyrethrin	1	2	72	0
pyrethrin	2	2	72	0
pyrethrin	3	2	72	0
pyrethrin	4	2	72	0
pyrethrin	5	2	72	0
pyrethrin	6	2	72	0
pyrethrin	7	2	72	0
pyrethrin	8	2	72	0
pyrethrin	9	2	72	0
pyrethrin	10	2	72	0
pyrethrin	1	3	72	0
pyrethrin	2	3	72	0
pyrethrin	3	3	72	0
pyrethrin	4	3	72	0
pyrethrin	5	3	72	0
pyrethrin	6	3	72	0
pyrethrin	7	3	72	0
pyrethrin	8	3	72	0
pyrethrin	9	3	72	0
pyrethrin	10	3	72	0
pyrethrin	1	4	24	1
pyrethrin	2	4	72	0
pyrethrin	3	4	72	0
pyrethrin	4	4	72	0
pyrethrin	5	4	72	0
pyrethrin	6	4	72	0
pyrethrin	7	4	72	0
pyrethrin	8	4	72	0
pyrethrin	9	4	72	0
pyrethrin	10	4	72	0
pyrethrin	1	5	72	0
pyrethrin	2	5	48	1
pyrethrin	3	5	72	0
pyrethrin	4	5	72	0
pyrethrin	5	5	72	0
pyrethrin	6	5	72	0
pyrethrin	7	5	72	0
pyrethrin	8	5	72	0
pyrethrin	9	5	72	0
pyrethrin	10	5	72	0
pyrethrin	1	6	1	1
pyrethrin	2	6	2	1
pyrethrin	3	6	48	1
pyrethrin	4	6	48	1
pyrethrin	5	6	48	1
pyrethrin	6	6	72	0
pyrethrin	7	6	72	0
pyrethrin	8	6	72	0
pyrethrin	9	6	72	0
pyrethrin	10	6	72	0
spinosad	1	1	72	0
spinosad	2	1	72	0
spinosad	3	1	72	0
spinosad	4	1	72	0
spinosad	5	1	72	0
spinosad	6	1	72	0
spinosad	7	1	72	0
spinosad	8	1	72	0
spinosad	9	1	72	0
spinosad	10	1	72	0
spinosad	1	2	24	1
spinosad	2	2	72	0
spinosad	3	2	72	0
spinosad	4	2	72	0
spinosad	5	2	72	0
spinosad	6	2	72	0
spinosad	7	2	72	0
spinosad	8	2	72	0
spinosad	9	2	72	0
spinosad	10	2	72	0
spinosad	1	3	72	0
spinosad	2	3	72	0
spinosad	3	3	72	0
spinosad	4	3	72	0
spinosad	5	3	72	0
spinosad	6	3	72	0
spinosad	7	3	72	0
spinosad	8	3	72	0
spinosad	9	3	72	0
spinosad	10	3	72	0
spinosad	1	4	72	0
spinosad	2	4	72	0
spinosad	3	4	72	0
spinosad	4	4	72	0
spinosad	5	4	72	0
spinosad	6	4	72	0
spinosad	7	4	72	0
spinosad	8	4	72	0
spinosad	9	4	72	0
spinosad	10	4	72	0
spinosad	1	5	72	0
spinosad	2	5	72	0
spinosad	3	5	72	0
spinosad	4	5	72	0
spinosad	5	5	72	0
spinosad	6	5	72	0
spinosad	7	5	72	0
spinosad	8	5	72	0
spinosad	9	5	72	0
spinosad	10	5	72	0
spinosad	1	6	72	0
spinosad	2	6	72	0
spinosad	3	6	72	0
spinosad	4	6	72	0
spinosad	5	6	72	0
spinosad	6	6	72	0
spinosad	7	6	72	0
spinosad	8	6	72	0
spinosad	9	6	72	0
spinosad	10	6	72	0
sulfoxaflor	1	1	24	1
sulfoxaflor	2	1	48	1
sulfoxaflor	3	1	48	1
sulfoxaflor	4	1	72	1
sulfoxaflor	5	1	72	1
sulfoxaflor	6	1	72	0
sulfoxaflor	7	1	72	0
sulfoxaflor	8	1	72	0
sulfoxaflor	9	1	72	0
sulfoxaflor	10	1	72	0
sulfoxaflor	1	2	24	1
sulfoxaflor	2	2	48	1
sulfoxaflor	3	2	72	1
sulfoxaflor	4	2	72	1
sulfoxaflor	5	2	72	0
sulfoxaflor	6	2	72	0
sulfoxaflor	7	2	72	0
sulfoxaflor	8	2	72	0
sulfoxaflor	9	2	72	0
sulfoxaflor	10	2	72	0
sulfoxaflor	1	3	48	1
sulfoxaflor	2	3	72	1
sulfoxaflor	3	3	72	0
sulfoxaflor	4	3	72	0
sulfoxaflor	5	3	72	0
sulfoxaflor	6	3	72	0
sulfoxaflor	7	3	72	0
sulfoxaflor	8	3	72	0
sulfoxaflor	9	3	72	0
sulfoxaflor	10	3	72	0
sulfoxaflor	1	4	72	1
sulfoxaflor	2	4	72	0
sulfoxaflor	3	4	72	0
sulfoxaflor	4	4	72	0
sulfoxaflor	5	4	72	0
sulfoxaflor	6	4	72	0
sulfoxaflor	7	4	72	0
sulfoxaflor	8	4	72	0
sulfoxaflor	9	4	72	0
sulfoxaflor	10	4	72	0
sulfoxaflor	1	5	24	1
sulfoxaflor	2	5	48	1
sulfoxaflor	3	5	48	1
sulfoxaflor	4	5	72	0
sulfoxaflor	5	5	72	0
sulfoxaflor	6	5	72	0
sulfoxaflor	7	5	72	0
sulfoxaflor	8	5	72	0
sulfoxaflor	9	5	72	0
sulfoxaflor	10	5	72	0
sulfoxaflor	1	6	24	1
sulfoxaflor	2	6	48	1
sulfoxaflor	3	6	48	1
sulfoxaflor	4	6	72	1
sulfoxaflor	5	6	72	1
sulfoxaflor	6	6	72	1
sulfoxaflor	7	6	72	0
sulfoxaflor	8	6	72	0
sulfoxaflor	9	6	72	0
sulfoxaflor	10	6	72	0

## Sheet: Transsmision
Assay	Treatment	Infected/No Infected
No choice	Pyrethrin	-
No choice	Pyrethrin	-
No choice	Pyrethrin	-
No choice	Pyrethrin	-
No choice	Pyrethrin	-
No choice	Pyrethrin	+
No choice	Pyrethrin	-
No choice	Pyrethrin	-
No choice	Pyrethrin	-
No choice	Pyrethrin	-
No choice	Pyrethrin	-
No choice	Pyrethrin	-
No choice	Pyrethrin	-
No choice	Pyrethrin	-
No choice	Pyrethrin	-
No choice	Pyrethrin	+
No choice	Pyrethrin	-
No choice	Pyrethrin	-
No choice	Pyrethrin	-
No choice	Pyrethrin	-
No choice	Pyrethrin	-
No choice	Pyrethrin	-
No choice	Pyrethrin	-
No choice	Pyrethrin	-
No choice	Kaolin	+
No choice	Kaolin	+
No choice	Kaolin	+
No choice	Kaolin	-
No choice	Kaolin	-
No choice	Kaolin	+
No choice	Kaolin	-
No choice	Kaolin	+
No choice	Kaolin	-
No choice	Kaolin	-
No choice	Kaolin	-
No choice	Kaolin	-
No choice	Kaolin	+
No choice	Kaolin	-
No choice	Kaolin	-
No choice	Kaolin	-
No choice	Kaolin	+
No choice	Kaolin	-
No choice	Kaolin	-
No choice	Kaolin	-
No choice	Kaolin	-
No choice	Kaolin	-
No choice	Kaolin	+
No choice	Kaolin	-
No choice	Control	-
No choice	Control	-
No choice	Control	+
No choice	Control	+
No choice	Control	+
No choice	Control	+
No choice	Control	+
No choice	Control	-
No choice	Control	-
No choice	Control	-
No choice	Control	-
No choice	Control	-
No choice	Control	-
No choice	Control	+
No choice	Control	-
No choice	Control	-
No choice	Control	+
No choice	Control	-
No choice	Control	+
No choice	Control	-
No choice	Control	-
No choice	Control	+
No choice	Control	-
No choice	Control	-
No choice	Acetamiprid	-
No choice	Acetamiprid	-
No choice	Acetamiprid	-
No choice	Acetamiprid	-
No choice	Acetamiprid	-
No choice	Acetamiprid	-
No choice	Acetamiprid	-
No choice	Acetamiprid	-
No choice	Acetamiprid	-
No choice	Acetamiprid	-
No choice	Acetamiprid	-
No choice	Acetamiprid	-
No choice	Acetamiprid	-
No choice	Acetamiprid	+
No choice	Acetamiprid	-
No choice	Acetamiprid	-
No choice	Acetamiprid	-
No choice	Acetamiprid	-
No choice	Acetamiprid	-
No choice	Acetamiprid	-
No choice	Acetamiprid	-
No choice	Acetamiprid	-
No choice	Acetamiprid	-
No choice	Acetamiprid	-
Free choice	Pyrethrin	-
Free choice	Pyrethrin	+
Free choice	Pyrethrin	-
Free choice	Pyrethrin	-
Free choice	Pyrethrin	-
Free choice	Pyrethrin	-
Free choice	Pyrethrin	-
Free choice	Pyrethrin	-
Free choice	Pyrethrin	-
Free choice	Pyrethrin	-
Free choice	Pyrethrin	-
Free choice	Pyrethrin	-
Free choice	Pyrethrin	-
Free choice	Pyrethrin	-
Free choice	Pyrethrin	+
Free choice	Pyrethrin	-
Free choice	Pyrethrin	-
Free choice	Pyrethrin	-
Free choice	Pyrethrin	+
Free choice	Kaolin	-
Free choice	Kaolin	+
Free choice	Kaolin	-
Free choice	Kaolin	-
Free choice	Kaolin	+
Free choice	Kaolin	-
Free choice	Kaolin	-
Free choice	Kaolin	+
Free choice	Kaolin	+
Free choice	Kaolin	-
Free choice	Kaolin	+
Free choice	Kaolin	-
Free choice	Kaolin	-
Free choice	Kaolin	+
Free choice	Kaolin	-
Free choice	Kaolin	-
Free choice	Kaolin	+
Free choice	Kaolin	+
Free choice	Control	+
Free choice	Control	+
Free choice	Control	-
Free choice	Control	+
Free choice	Control	+
Free choice	Control	-
Free choice	Control	+
Free choice	Control	-
Free choice	Control	+
Free choice	Control	+
Free choice	Control	+
Free choice	Control	-
Free choice	Control	-
Free choice	Control	-
Free choice	Control	+
Free choice	Control	-
Free choice	Control	+
Free choice	Control	+
Free choice	Control	-
Free choice	Acetamiprid	-
Free choice	Acetamiprid	-
Free choice	Acetamiprid	+
Free choice	Acetamiprid	-
Free choice	Acetamiprid	+
Free choice	Acetamiprid	-
Free choice	Acetamiprid	-
Free choice	Acetamiprid	-
Free choice	Acetamiprid	-
Free choice	Acetamiprid	+
Free choice	Acetamiprid	+
Free choice	Acetamiprid	-
Free choice	Acetamiprid	-
Free choice	Acetamiprid	-
Free choice	Acetamiprid	+
Free choice	Acetamiprid	+
Free choice	Acetamiprid	-
Free choice	Acetamiprid	+

## Sheet: Positive Philaenus
Plant status	Treatment	Infectivity Ps	Assay
0	Pyrethrin	41.17	No choice
0	Pyrethrin	41.17	No choice
0	Pyrethrin	41.17	No choice
0	Pyrethrin	57.14	No choice
0	Pyrethrin	57.14	No choice
1	Pyrethrin	41.17	No choice
0	Pyrethrin	41.17	No choice
0	Pyrethrin	57.14	No choice
0	Pyrethrin	57.14	No choice
0	Pyrethrin	41.17	No choice
0	Pyrethrin	37.5	No choice
0	Pyrethrin	37.5	No choice
0	Pyrethrin	37.5	No choice
0	Pyrethrin	37.5	No choice
0	Pyrethrin	37.5	No choice
1	Pyrethrin	37.5	No choice
0	Pyrethrin	37.5	No choice
0	Pyrethrin	37.5	No choice
0	Pyrethrin	57.14	No choice
0	Pyrethrin	57.14	No choice
0	Pyrethrin	57.14	No choice
0	Pyrethrin	57.14	No choice
0	Pyrethrin	41.17	No choice
0	Pyrethrin	41.17	No choice
1	Kaolin	41.11	No choice
1	Kaolin	41.11	No choice
1	Kaolin	57.89	No choice
0	Kaolin	41.11	No choice
0	Kaolin	41.11	No choice
1	Kaolin	57.89	No choice
0	Kaolin	41.11	No choice
1	Kaolin	41.11	No choice
0	Kaolin	41.11	No choice
0	Kaolin	41.11	No choice
0	Kaolin	57.14	No choice
0	Kaolin	57.14	No choice
1	Kaolin	57.14	No choice
0	Kaolin	57.14	No choice
0	Kaolin	57.14	No choice
0	Kaolin	57.14	No choice
1	Kaolin	57.89	No choice
0	Kaolin	57.89	No choice
0	Kaolin	57.89	No choice
0	Kaolin	57.89	No choice
0	Kaolin	57.89	No choice
0	Kaolin	57.89	No choice
1	Kaolin	57.14	No choice
0	Kaolin	57.14	No choice
0	Control	58.82	No choice
0	Control	58.82	No choice
1	Control	58.82	No choice
1	Control	58.82	No choice
1	Control	58.82	No choice
1	Control	58.82	No choice
1	Control	58.82	No choice
0	Control	58.82	No choice
0	Control	41.17	No choice
0	Control	41.17	No choice
0	Control	41.17	No choice
0	Control	41.17	No choice
0	Control	41.17	No choice
1	Control	41.17	No choice
0	Control	41.17	No choice
0	Control	41.17	No choice
1	Control	52.94	No choice
0	Control	52.94	No choice
1	Control	52.94	No choice
0	Control	52.94	No choice
0	Control	52.94	No choice
1	Control	52.94	No choice
0	Control	52.94	No choice
0	Control	52.94	No choice
0	Acetamiprid	60	No choice
0	Acetamiprid	60	No choice
0	Acetamiprid	60	No choice
0	Acetamiprid	62.5	No choice
0	Acetamiprid	60	No choice
0	Acetamiprid	60	No choice
0	Acetamiprid	62.5	No choice
0	Acetamiprid	62.5	No choice
0	Acetamiprid	62.5	No choice
0	Acetamiprid	33.3	No choice
0	Acetamiprid	33.3	No choice
0	Acetamiprid	33.3	No choice
0	Acetamiprid	33.3	No choice
1	Acetamiprid	33.3	No choice
0	Acetamiprid	33.3	No choice
0	Acetamiprid	33.3	No choice
0	Acetamiprid	33.3	No choice
0	Acetamiprid	62.5	No choice
0	Acetamiprid	60	No choice
0	Acetamiprid	60	No choice
0	Acetamiprid	62.5	No choice
0	Acetamiprid	60	No choice
0	Acetamiprid	62.5	No choice
0	Acetamiprid	62.5	No choice
0	Acetamiprid	64.71	Free choice
0	Acetamiprid	64.71	Free choice
1	Acetamiprid	60	Free choice
0	Acetamiprid	60	Free choice
1	Acetamiprid	50	Free choice
0	Acetamiprid	50	Free choice
0	Acetamiprid	41.67	Free choice
0	Acetamiprid	41.67	Free choice
0	Acetamiprid	52.63	Free choice
1	Acetamiprid	52.63	Free choice
1	Acetamiprid	57.14	Free choice
0	Acetamiprid	60	Free choice
0	Acetamiprid	60	Free choice
0	Acetamiprid	85.71	Free choice
1	Acetamiprid	85	Free choice
1	Acetamiprid	58.82	Free choice
0	Acetamiprid	31.57	Free choice
1	Acetamiprid	31.57	Free choice
0	Kaolin	64.71	Free choice
1	Kaolin	64.71	Free choice
0	Kaolin	60	Free choice
0	Kaolin	50	Free choice
1	Kaolin	50	Free choice
0	Kaolin	41.67	Free choice
0	Kaolin	52.63	Free choice
1	Kaolin	57.14	Free choice
1	Kaolin	60	Free choice
0	Kaolin	60	Free choice
1	Kaolin	85.71	Free choice
0	Kaolin	85.71	Free choice
0	Kaolin	85	Free choice
1	Kaolin	85	Free choice
0	Kaolin	58.82	Free choice
0	Kaolin	58.82	Free choice
1	Kaolin	31.57	Free choice
1	Kaolin	31.57	Free choice
1	Control	64.71	Free choice
1	Control	60	Free choice
0	Control	50	Free choice
1	Control	50	Free choice
1	Control	41.67	Free choice
0	Control	52.63	Free choice
1	Control	57.14	Free choice
0	Control	52.63	Free choice
1	Control	57.14	Free choice
1	Control	60	Free choice
1	Control	60	Free choice
0	Control	85.71	Free choice
0	Control	85.71	Free choice
0	Control	85	Free choice
1	Control	85	Free choice
0	Control	58.82	Free choice
1	Control	58.82	Free choice
1	Control	31.57	Free choice
0	Control	31.57	Free choice
0	Pyrethrin	64.71	Free choice
1	Pyrethrin	64.71	Free choice
0	Pyrethrin	60	Free choice
0	Pyrethrin	60	Free choice
0	Pyrethrin	50	Free choice
0	Pyrethrin	41.67	Free choice
0	Pyrethrin	41.67	Free choice
0	Pyrethrin	52.63	Free choice
0	Pyrethrin	57.14	Free choice
0	Pyrethrin	57.14	Free choice
0	Pyrethrin	60	Free choice
0	Pyrethrin	60	Free choice
0	Pyrethrin	85.71	Free choice
0	Pyrethrin	85.71	Free choice
1	Pyrethrin	85	Free choice
0	Pyrethrin	58.82	Free choice
0	Pyrethrin	58.82	Free choice
0	Pyrethrin	31.57	Free choice
1	Pyrethrin	31.57	Free choice
