# Supplementary material for: Feeding behaviour and mortality of Philaenus spumarius exposed to insecticides and their impact on Xylella fastidiosa transmission
Source: Pest Manag Sci. 2022 Aug 17;78(11):4841–9. doi: 10.1002/ps.7105 (PMC9804339; doi:10.1002/ps.7105)
Supplement: Supplementary file 3 — Appendix S3. Supporting information [file PS-78-4841-s003.xlsx]

## Sheet: Sup 1
Active ingredient	Family	Mode of action	Commercial product	MLD*	Toxic effect
acetamiprid	neonicotinoid	Nicotinic acetylcholine receptor (nAChR) competitive modulators. Nerve action {Strong evidence that action at one or more of this class of protein is responsible for insecticidal effects}	EPIK®, Sipcam Iberia,Valencia, Spain	1g/L	High mortality and persistence up to 15 days (Dongiovanni et al., 2018)
deltamethrin	pyrethroid	Sodium channel modulators. Nerve action {Strong evidence that action at this protein is responsible for insecticidal effects}	Decis® Protech AV, Bayer SA, Madrid, Spain	0.5ml/L	High mortality and persistence up to 15 days (Dongiovanni et al., 2018)
spinosad	spynosin	Nicotinic acetylcholine receptor (nAChR) allosteric modulators – Site I. Nerve action {Strong evidence that action at one or more of this class of protein is responsible for insecticidal effects}	Spintor®, Agrosciences S.A., Madrid, Spain	0.25 ml/L	High mortality and slight persistence (Dongiovanni et al., 2018)
pyrethrin	pyrethrin	Sodium channel modulators. Nerve action {Strong evidence that action at this protein is responsible for insecticidal effects}	Pirecris®, Seipasa, Valencia, Spain	1.5 ml/L	No mortality and poor persistence (Dongiovanni et al., 2018)
kaolin	clay	Interference on host plant recognition at long and short range	Surround ®, Tessenderlo, Overpelt, Belgium	50 g/L	Reduced X. fastidiosa transmission rate (Dongiovanni, 2017). Impact on Diaphorina citri probing and settling (Miranda et al., 2018)
sulfoxaflor	sulfoxamine	Nicotinic acetylcholine receptor (nAChR) competitive modulators. Nerve action {Strong evidence that action at one or more of this class of protein is responsible for insecticidal effects}	Closer®, Dow Agrosciences S.A., Madrid, Spain	0.24 ml/L	High mortality on P. spumarius nymphs (Dader et al., 2019)

## Sheet: Sup 2
Variable	Definition
Time from 1st np to 1st C	time since the insect was placed on the plant to the first probe
Time from 1st np to 1st sustained Xi (>5 min)	time since the insect was placed on the plant to the first xylem ingestion longer than (>5min)
Time from 1st np to 1st probe with Xi	time since the insect was placed on the plant to the first probe with xylem ingestion
Time from 1st np to 1st probe with sustained Xi (>5 min)	time since the insect was placed on the plant to the first probe xylem ingestion longer than (>5min)
Time from 1st C to 1st Xc	time from the first probe to the first xylem contact
Time from 1st C to 1st Xi	time from the first probe to the first xylem ingestion
Time from 1st C to 1st sustained Xi (>5 min)	time from the first probe to the first xylem ingestion longer than (>5 min)
np duration after 1st Xi	Duration of non-probing after first xylem ingestion

## Sheet: Sup 3
Proportions and percentages
	X2	df	P	control		deltamethrin		acetamiprid		pyrethrin		spinosad		sulfoxaflor		kaolin
Proportion of escaped insects	62.93	6	<0.001	3/18 c		19/19 a		16/20 ab		8/19 bc		2/18 c		3/18 c		2/ 19 c
	Kruskal- Wallis			control		deltamethrin		acetamiprid		pyrethrin		spinosad		sulfoxaflor		kaolin
	X2	df	P	PPW	MEAN ± SE	PPW	MEAN ± SE	PPW	MEAN ± SE	PPW	MEAN ± SE	PPW	MEAN ± SE	PPW	MEAN ± SE	PPW	MEAN ± SE
Percentage of probe	70.87	6	<0.001	18/18	74.02 ± 5.66 bc	19/19	8.68 ± 4.48 a	20/20	9.48 ± 2.17 a	19/19	31.95 ± 9.57 ab	18/18	79.49 ± 4.38 bc	18/18	74.98 ± 6.23 bc	19/19	76.46 ± 7.00 c
Percentage of (Xi)	64.06	6	<0.001	18/18	50.90 ± 5.39 bc	7/19	6.05 ± 4.32 a	16/20	5.29 ± 2.06 a	12/19	24.37 ± 8.17 ab	18/18	55.32 ± 5.94 bc	17/18	55.63 ± 7.32 bc	19/19	62.42 ± 7.22 c
Number of waveform events per insect
	Kruskal- Wallis			control		deltamethrin		acetamiprid		pyrethrin		spinosad		sulfoxaflor		kaolin
	X2	df	P	PPW	MEAN ± SE	PPW	MEAN ± SE	PPW	MEAN ± SE	PPW	MEAN ± SE	PPW	MEAN ± SE	PPW	MEAN ± SE	PPW	MEAN ± SE
Total probes	27.57	6	<0.001	18/18	7.56 ± 1.18 bc	19/19	2.53 ± 0.44 a	20/20	3.90 ± 0.71 abc	19/19	3.53 ± 0.80 ab	18/18	8.83 ± 1.99 c	18/18	6.06 ± 1.02 bc	19/19	5.05 ± 0.87 abc
Unsuccessful probes	No sig.			16/18	5.72 ± 1.11 a	16/19	2.16 ± 0.43 a	13/20	2.95 ± 0.76 a	17/19	2.74 ± 0.75 a	17/18	6.61 ± 1.88 a	15/18	4.44 ± 0.88 a	14/19	3.47 ± 0.85 a
Successful probes	53.87	6	<0.001	18/18	1.83 ± 0.25 c	7/19	0.37 ± 0.11 a	17/20	0.95 ± 0.11 b	12/19	0.79 ± 0.16 ab	18/18	2.22 ± 0.22 c	17/18	1.61 ± 0.23 ac	19/19	1.58 ± 0.27 ac
Sustained probes: with Xi (>5min)	70.68	6	<0.001	18/18	1.56 ± 0.17 c	4/19	0.21 ± 0.10 a	6/20	0.30 ± 0.11 a	10/19	0.68 ± 0.17 ab	18/18	2.00 ± 0.18 c	17/18	1.50 ± 0.19 bc	19/19	1.53 ± 0.27 bc
np	16.69	6	0.011	18/18	8.44 ± 1.28 ab	19/19	3.53 ± 0.44 a	20/20	5.35 ± 0.68 ab	19/19	5.00 ± 0.82 ab	18/18	9.33 ± 1.98 b	18/18	7.00 ± 1.08 ab	19/19	5.89 ± 0.95 ab
C	33.14	6	<0.001	18/18	8.89 ± 1.32 bc	19/19	2.74 ± 0.50 a	20/20	4.80 ± 0.67 abc	19/19	4.16 ± 0.89 ab	18/18	10.44 ± 2.16 c	18/18	7.17 ± 1.19 bc	19/19	5.89 ± 0.98 abc
Xc	61.82	6	<0.001	18/18	8.00 ± 0.89 d	7/19	0.47 ± 0.18 a	17/20	2.20 ± 0.59 b	12/19	3.84 ± 1.31 abc	18/18	9.39 ± 1.30 d	17/18	8.00 ± 1.32 cd	19/19	7.84 ± 0.97 d
Xi	62.85	6	<0.001	18/18	6.28 ± 0.71 bc	7/19	0.47 ± 0.18 a	16/20	1.85 ± 0.58 a	12/19	3.47 ± 1.15 ab	18/18	7.67 ± 0.97 c	17/18	7.17 ± 1.09 bc	19/19	6.89 ± 0.91 bc
N*	31.07	5	<0.001	17/18	6.28 ± 0.83 bc	1/19	-	9/20	1.50 ± 0.64 a	8/19	3.05 ± 1.20 ab	16/18	7.17 ± 1.16 bc	15/18	6.83 ± 1.10 bc	19/19	6.32 ± 0.92 c
R*	-			3/18	-	0/19	-	5/20	-	0/19	-	1/18	-	0/18	-	0/19	-
Total duration of waveform per insect
	Kruskal- Wallis			control		deltamethrin		acetamiprid		pyrethrin		spinosad		sulfoxaflor		kaolin
	X2	df	P	PPW	MEAN ± SE	PPW	MEAN ± SE	PPW	MEAN ± SE	PPW	MEAN ± SE	PPW	MEAN ± SE	PPW	MEAN ± SE	PPW	MEAN ± SE
Probe	70.50	6	<0.001	18/18	182.26 ± 13.93 b	19/19	21.49 ± 10.80 a	20/20	24.68 ± 5.74 a	19/19	78.70 ± 23.47 a	18/18	202.88 ± 10.03 b	18/18	185.28 ± 15.61 b	19/19	186.49 ± 16.71 b
np	19.67	6	<0.01	18/18	43.09 ± 13.34 a	19/19	4.61 ± 0.84 b	20/20	53.23 ± 17.37 a	19/19	59.23 ± 20.67 a	18/18	26.72 ± 6.23 a	18/18	47.75 ± 13.84 a	19/19	38.50 ± 14.41 ab
C	40.40	6	<0.001	18/18	26.79 ± 5.20 c	19/19	6.46 ± 0.99 a	20/20	8.12 ± 1.24 a	19/19	10.09 ± 2.42 ab	18/18	37.40 ± 7.06 c	18/18	27.41 ± 6.06 bc	19/19	17.85 ± 3.68 abc
Xc	62.33	6	<0.001	18/18	9.00 ± 4.31 b	7/19	0.30 ± 0.11 a	17/20	1.11 ± 0.21 a	12/19	1.56 ± 0.48 a	18/18	6.16 ± 1.73 b	17/18	5.50 ± 1.60 b	19/19	4.26 ± 0.72 b
Xi	65.61	6	<0.001	18/18	142.13 ± 15.12 bc	7/19	14.71 ± 10.39 a	16/20	13.95 ± 5.02 a	12/19	65.51 ± 21.12 ab	18/18	150.03 ± 13.07 bc	17/18	147.88 ± 16.62 bc	19/19	161.76 ± 17.09 c
Xi+Xc	66.94	6	<0.001	18/18	151.13 ± 15.04 bc	7/19	15.01 ± 10.41 a	16/20	15.06 ± 5.16 a	12/19	67.07 ± 21.49 ab	18/18	156.19 ± 12.52 bc	17/18	153.38 ± 17.23 bc	19/19	166.02 ± 17.46 c
N†	27.84	5	<0.001	17/18	3.19 ± 0.72 c	1/19	-	9/20	0.78 ± 0.35 a	8/19	1.53 ± 0.67 ab	16/18	7.07 ± 3.30 c	15/18	4.49 ± 1.16 bc	19/19	2.62 ± 0.44 c
Mean duration of waveform event per insect
	Kruskal- Wallis			control		deltamethrin		acetamiprid		pyrethrin		spinosad		sulfoxaflor		kaolin
	X2	df	P	PPW	MEAN ± SE	PPW	MEAN ± SE	PPW	MEAN ± SE	PPW	MEAN ± SE	PPW	MEAN ± SE	PPW	MEAN ± SE	PPW	MEAN ± SE
np	17.79	6	0.01	18/18	4.28 ± 1.11 ab	19/19	1.45 ± 0.32 b	20/20	10.22 ± 3.27 a	19/19	10.15 ± 3.26 a	18/18	2.90 ± 0.66 ab	18/18	5.96 ± 1.42 ab	19/19	5.49 ± 1.78 ab
C	13.48	6	0.04	18/18	3.53 ± 0.54 ab	19/19	2.97 ± 0.48 ab	20/20	1.80 ± 0.18 a	19/19	2.31 ± 0.35 ab	18/18	4.34 ± 0.86 b	18/18	4.24 ± 0.84 ab	19/19	3.73 ± 0.74 ab
Xc	No sig.			18/18	1.28 ± 0.55 a	7/19	0.69 ± 0.16 a	17/20	0.57 ± 0.06 ab	12/19	0.60 ± 0.12 a	18/18	0.60 ± 0.10 a	17/18	0.88 ± 0.26 a	19/19	0.52 ± 0.05 a
Xi	27.24	6	<0.001	18/18	29.26 ± 6.40 a	7/19	39.26 ± 26.80 ab	16/20	7.00 ± 1.90 b	12/19	16.77 ± 4.32 ab	18/18	28.65 ± 6.79 a	17/18	26.44 ± 3.40 a	19/19	28.64 ± 4.99 a
N†	No sig.			17/18	0.48 ± 0.09 a	1/19	-	9/20	0.43 ± 0.09 a	8/19	0.46 ± 0.11 a	16/18	0.85 ± 0.30 a	15/18	0.74 ± 0.21 a	19/19	0.45 ± 0.07 a
Sequential Variables
	Kruskal- Wallis			control		deltamethrin		acetamiprid		pyrethrin		spinosad		sulfoxaflor		kaolin
	X2	df	P	PPW	MEAN ± SE	PPW	MEAN ± SE	PPW	MEAN ± SE	PPW	MEAN ± SE	PPW	MEAN ± SE	PPW	MEAN ± SE	PPW	MEAN ± SE
Time from 1st np to 1st C	No sig.			18/18	1.55 ± 0.57 a	19/19	0.69 ± 0.19 a	20/20	1.64 ± 0.67 a	19/19	4.50 ± 1.63 a	18/18	1.63 ± 0.55 a	18/18	1.54 ± 0.57 a	19/19	1.21 ± 0.39 a
Time from 1st np to 1st sustained Xi (>5 min)	37.85	6	<0.001	18/18	20.33 ± 2.75 b	4/19	190.21 ± 22.32 a	6/20	171.54 ± 23.84 a	10/19	121.33 ± 26.38 ab	18/18	16.37 ± 3.15 b	17/18	39.37 ± 17.59 b	19/19	20.26 ± 3.74 b
Time from 1st np to 1st probe with Xi	20.92	6	<0.01	18/18	8.19 ± 2.11 ab	7/19	153.13 ± 26.72 b	16/20	38.78 ± 19.42 a	12/19	92.03 ± 26.57 ab	18/18	9.24 ± 3.24 ab	17/18	19.88 ± 13.41 a	19/19	11.50 ± 3.41 ab
Time from 1st np to 1st probe with sustained Xi (>5 min)	34.73	6	<0.001	18/18	10.27 ± 2.27 c	4/19	190.02 ± 22.68 a	6/20	169.55 ± 24.61 ab	10/19	116.74 ± 27.46 abc	18/18	9.24 ± 3.24 c	17/18	34.28 ± 18.05 bc	19/19	14.32 ± 3.48 c
Time from 1st C to 1st Xc	18.26	6	0.01	18/18	10.72 ± 2.23 ab	7/19	153.22 ± 26.59 a	17/20	39.98 ± 18.50 ab	12/19	90.72 ± 25.41 ab	18/18	11.88 ± 3.05 ab	17/18	21.21 ± 12.71 b	19/19	13.28 ± 3.38 ab
Time from 1st C to 1st Xi	16.62	6	0.01	18/18	13.04 ± 2.51 ab	7/19	153.56 ± 26.52 a	16/20	52.82 ± 20.76 ab	12/19	91.34 ± 25.34 ab	18/18	13.13 ± 3.02 ab	17/18	22.31 ± 12.67 b	19/19	14.18 ± 3.37 ab
Time from 1st C to 1st sustained Xi (>5 min)	34.74	6	<0.001	18/18	18.77 ± 2.70 b	4/19	190.02 ± 22.37 a	6/20	170.04 ± 23.71 a	10/19	117.58 ± 26.16 ab	18/18	14.71 ± 2.85 b	17/18	38.44 ± 17.71 b	19/19	19.07 ± 3.72 b
np duration after 1st Xi	No sig.			16/18	9.63 ± 4.83 a	6/19	2.08 ± 1.06 a	15/20	31.21 ± 17.53 a	11/19	64.27 ± 30.25 a	17/18	6.32 ± 1.66 a	13/18	10.36 ± 3.95 a	11/19	17.42 ± 10.73 a
† When the PPW of a certain treatment is less than 4 it is removed from the analysis

## Sheet: Sup 4
	X2	df	P	control	deltamethrin	acetamiprid	pyrethrin	spinosad	sulfoxaflor	kaolin
Hour-1	86.61	6	<0.001	0/18 c	18/19 a	15/20 ab	8/19 b	0/18 c	0/18c	0/19 c
Hour-2	76.39	6	<0.001	1/18 cd	18/19 a	16/20 ab	9/19 bc	1/18 cd	0/18 d	2/19 cd
Hour-3	67.18	6	<0.001	3/18 c	18/19 a	16/20 ab	9/19 bc	1/18 c	1/18 c	2/19 c
Hour-4	62.88	6	<0.001	3/18 c	19/19 a	16/20 ab	9/19 bc	2/18 c	3/18 c	2/19 c

## Sheet: Sup 5
HOUR-1	Number of waveform events per insect																		HOUR-2	Number of waveform events per insects														HOUR- 3	Number of waveform events per insects														HOUR- 4
		Kruskal- Wallis			control		deltamethrin		acetamiprid		pyrethrin		spinosad		sulfoxaflor		kaolin				Kruskal- Wallis			control		pyrethrin		spinosad		sulfoxaflor		kaolin				Kruskal- Wallis			control		pyrethrin		spinosad		sulfoxaflor		kaolin
		X2	df	P	PPW	MEAN ± SE	PPW	MEAN ± SE	PPW	MEAN ± SE	PPW	MEAN ± SE	PPW	MEAN ± SE	PPW	MEAN ± SE	PPW	MEAN ± SE			X2	df	P	PPW	MEAN ± SE	PPW	MEAN ± SE	PPW	MEAN ± SE	PPW	MEAN ± SE	PPW	MEAN ± SE			X2	df	P	PPW	MEAN ± SE	PPW	MEAN ± SE	PPW	MEAN ± SE	PPW	MEAN ± SE	PPW	MEAN ± SE
	np	No sig.			18/18	5.11 ± 0.92 a	19/19	3.42 ± 0.42 a	20/20	4.55 ± 0.73 a	19/19	3.16 ± 0.36 a	18/18	4.11 ± 0.97 a	18/18	3.44 ± 0.67 a	19/19	4.11 ± 0.80 a		np	No sig.			11/18	1.22 ± 0.32 a	6/11	0.95 ± 0.68 a	9/18	1.89 ± 0.78 a	9/18	1.61 ± 0.51 a	9/19	0.63 ± 0.19 a		np	No sig.			7/17	0.89 ± 0.36 a	6/10	0.37 ± 0.14 a	9/17	1.83 ± 0.63 a	8/18	1.11 ± 0.34 a	5/17	0.42 ± 0.19 a
	C	No sig.			18/18	5.50 ± 0.95 a	19/19	2.63 ± 0.47 a	20/20	4.50 ± 0.70 a	19/19	2.84 ± 0.37 a	18/18	4.22 ± 0.97 a	18/18	3.72 ± 0.70 a	19/19	4.32 ± 0.80 a		C†	No sig.			10/18	1.44 ± 0.41 a	1/11	-	9/18	2.33 ± 0.86 a	10/18	1.89 ± 0.57 a	8/19	0.79 ± 0.27 a		C†	No sig.			6/17	0.89 ± 0.40 a	2/10	-	10/17	2.33 ± 0.73 a	7/18	1.22 ± 0.42 a	2/17	-
	Xc	48.80	6	<0.001	18/18	4.39 ± 0.57 c	7/19	0.47 ± 0.18 a	17/20	2.00 ± 0.50 b	12/19	1.84 ± 0.57 ab	18/18	2.67 ± 0.36 bc	16/18	3.72 ± 0.68 bc	19/19	3.89 ± 0.53 c		Xc	12.06	4	0.02	13/18	2.11 ± 0.46 b	5/11	0.63 ± 0.33 a	15/18	2.44 ± 0.66 b	5/18	1.78 ± 0.52 ab	13/19	2.42 ± 0.57 ab		Xc	No sig			8/17	0.78 ± 0.28 a	6/10	0.84 ± 0.37 a	12/17	2.72 ± 0.77 a	9/18	1.28 ± 0.38 a	11/17	0.89 ± 0.22 a
	Xi	42.34	6	<0.001	18/18	3.28 ± 0.43 c	7/19	0.47 ± 0.18 a	16/20	1.75 ± 0.49 ab	12/19	1.58 ± 0.43 abc	18/18	2.28 ± 0.35 bc	16/18	3.06 ± 0.47 bc	19/19	3.21 ± 0.47 c		Xi	15.95	4	<0.01	15/18	2.33 ± 0.37 b	6/11	0.95 ± 0.41 a	18/18	2.78 ± 0.45 b	9/18	2.33 ± 0.52 ab	17/19	2.84 ± 0.51 b		Xi	10.46	4	0.03	15/17	1.28 ± 0.27 ab	6/10	1.05 ± 0.45 a	15/17	2.50 ± 0.49 b	13/18	1.83 ± 0.39 ab	12/17	1.42 ± 0.30 ab
	N†	20.98	5	<0.001	16/18	3.17 ± 0.60 b	1/19	-	9/20	1.30 ± 0.54 a	8/19	1.16 ± 0.47 a	11/18	1.56 ± 0.37 ab	14/18	2.94 ± 0.59 ab	17/19	2.95 ± 0.53 b		N	No sig.			12/18	1.67 ± 0.36 a	5/11	0.63 ± 0.33 a	13/18	2.06 ± 0.65 a	6/18	1.67 ± 0.49 a	13/19	2.11 ± 0.54 a		N	No sig.			8/17	0.67 ± 0.24 a	6/10	0.74 ± 0.33 a	11/17	2.39 ± 0.74 a	9/18	1.11 ± 0.32 a	11/17	0.84 ± 0.21 a
	Total duration of waveform per insect																			Total duration of waveform															Total duration of waveform
		Kruskal- Wallis			control		deltamethrin		acetamiprid		pyrethrin		spinosad		sulfoxaflor		kaolin				Kruskal- Wallis			control		pyrethrin		spinosad		sulfoxaflor		kaolin				Kruskal- Wallis			control		pyrethrin		spinosad		sulfoxaflor		kaolin
		X2	df	P	PPW	MEAN ± SE	PPW	MEAN ± SE	PPW	MEAN ± SE	PPW	MEAN ± SE	PPW	MEAN ± SE	PPW	MEAN ± SE	PPW	MEAN ± SE			X2	df	P	PPW	MEAN ± SE	PPW	MEAN ± SE	PPW	MEAN ± SE	PPW	MEAN ± SE	PPW	MEAN ± SE			X2	df	P	PPW	MEAN ± SE	PPW	MEAN ± SE	PPW	MEAN ± SE	PPW	MEAN ± SE	PPW	MEAN ± SE
	np	18.50	6	0.01	18/18	7.32 ± 1.39 ab	19/19	4.44 ± 0.86 ab	20/20	17.43 ± 3.68 b	19/19	17.74 ± 4.62 ab	18/18	5.20 ± 1.76 ab	18/18	10.01 ± 3.60 a	19/19	7.97 ± 2.60 ab		np	No sig.			11/18	10.55 ± 4.49 a	6/11	14.48 ± 5.73 a	9/18	8.23 ± 2.65 a	9/18	11.63 ± 4.31 a	9/19	8.98 ± 4.30 a		np	No sig			7/17	8.65 ± 3.70 a	6/10	12.77 ± 5.75 a	9/17	5.81 ± 1.97 a	8/18	11.56 ± 4.55 a	5/17	12.22 ± 5.23 a
	C	No sig			18/18	11.13 ± 1.84 a	19/19	6.32 ± 0.95 a	20/20	7.89 ± 1.22 a	19/19	6.78 ± 1.23 a	18/18	9.88 ± 1.90 a	18/18	7.94 ± 1.40 a	19/19	11.65 ± 2.64 a		C†	No sig.			10/18	6.90 ± 2.96 a	1/11	-	9/18	5.18 ± 1.99 a	10/18	7.25 ± 2.28 a	8/19	2.72 ± 1.40 a		C†	No sig.			6/17	3.96 ± 2.20 a	2/10	-	10/17	13.30 ± 4.26 a	7/18	7.05 ± 2.79 a	2/17	-
	Xc	47.91	6	<0.001	18/18	3.35 ± 0.63 c	7/19	0.30 ± 0.11 a	17/20	1.02 ± 0.18 b	12/19	0.93 ± 0.25 ab	18/18	1.90 ± 0.39 bc	16/18	2.42 ± 0.56 bc	19/19	2.16 ± 0.39 bc		Xc	13.17	4	0.01	13/18	0.91 ± 0.23 b	5/11	0.19 ± 0.09 a	15/18	2.18 ± 1.09 b	5/18	1.01 ± 0.45 ab	13/19	1.39 ± 0.50 b		Xc	No sig.			8/17	3.25 ± 2.99 a	6/10	0.24 ± 0.11 a	12/17	1.40 ± 0.46 a	9/18	0.36 ± 0.13 a	11/17	0.49 ± 0.15 a
	Xi	53.74	6	<0.001	18/18	34.96 ± 2.56 bc	7/19	6.90 ± 3.26 a	16/20	11.29 ± 3.54 a	12/19	16.87 ± 4.65 ab	18/18	42.01 ± 3.38 c	16/18	37.01 ± 4.04 bc	19/19	36.63 ± 3.72 c		Xi	13.33	4	0.0097	15/18	40.74 ± 5.26 b	6/11	15.44 ± 5.97 a	18/18	41.59 ± 4.66 b	9/18	39.11 ± 5.86 ab	17/19	44.08 ± 4.74 b		Xi	11.06	4	0.03	15/17	37.89 ± 6.17 b	6/10	17.57 ± 6.12 a	15/17	34.13 ± 5.59 ab	13/18	40.21 ± 6.24 ab	12/17	38.51 ± 6.40 ab
	Xc+Xi	55.23	6	<0.001	18/18	36.21 ± 2.41 bc	7/19	6.99 ± 3.23 a	16/20	11.04 ± 3.57 a	12/19	16.52 ± 4.48 ab	18/18	41.68 ± 3.39 c	16/18	36.27 ± 4.52 bc	19/19	35.64 ± 3.85 c		Xc+Xi	14.13	4	0.01	13/18	36.57 ± 5.06 b	5/11	15.62 ± 6.04 a	15/18	39.07 ± 4.83 ab	5/18	36.73 ± 5.71 ab	13/19	40.91 ± 4.93 ab		Xc+Xi	12.22	4	0.02	8/17	32.26 ± 5.88 ab	6/10	14.90 ± 5.81 a	12/17	28.70 ± 5.11 ab	9/18	36.74 ± 6.48 ab	11/17	36.92 ± 6.63 ab
	N†	21.63	5	<0.001	16/18	1.49 ± 0.36 b	1/19	-	9/20	0.62 ± 0.28 ab	8/19	0.49 ± 0.31 a	11/18	0.49 ± 0.14 ab	14/18	2.18 ± 1.02 ab	17/19	1.36 ± 0.35 b		N	No sig.			12/18	0.60 ± 0.23 a	5/11	0.39 ± 0.21 a	13/18	1.03 ± 0.32 a	6/18	1.01 ± 0.43 a	13/19	0.68 ± 0.18 a		N	No sig.			8/17	0.19 ± 0.08 a	6/10	0.44 ± 0.22 a	11/17	1.46 ± 0.59 a	9/18	0.46 ± 0.20 a	11/17	0.38 ± 0.15 a
	Mean duration of waveform event per insect																			Mean duration of waveform event per insect															Mean duration of waveform event per insect
		Kruskal- Wallis			control		deltamethrin		acetamiprid		pyrethrin		spinosad		sulfoxaflor		kaolin				Kruskal- Wallis			control		pyrethrin		spinosad		sulfoxaflor		kaolin				Kruskal- Wallis			control		pyrethrin		spinosad		sulfoxaflor		kaolin
		X2	df	P	PPW	MEAN ± SE	PPW	MEAN ± SE	PPW	MEAN ± SE	PPW	MEAN ± SE	PPW	MEAN ± SE	PPW	MEAN ± SE	PPW	MEAN ± SE			X2	df	P	PPW	MEAN ± SE	PPW	MEAN ± SE	PPW	MEAN ± SE	PPW	MEAN ± SE	PPW	MEAN ± SE			X2	df	P	PPW	MEAN ± SE	PPW	MEAN ± SE	PPW	MEAN ± SE	PPW	MEAN ± SE	PPW	MEAN ± SE
	np	20.81	6	<0.01	18/18	1.66 ± 0.31 ab	19/19	1.43 ± 0.32 ab	20/20	4.77 ± 1.42 a	19/19	6.00 ± 1.70 a	18/18	1.02 ± 0.24 b	18/18	3.21 ± 1.08 ab	19/19	2.32 ± 0.66 ab		np	No sig.			11/18	10.91 ± 5.49 a	6/11	41.57 ± 11.68 a	9/18	5.83 ± 1.49 a	9/18	9.77 ± 4.42 a	9/19	16.97 ± 8.18 a		np	No sig.			7/17	15.75 ± 7.73 a	6/10	40.37 ± 12.42 a	9/17	4.62 ± 1.90 a	8/18	14.29 ± 6.81 a	5/17	40.47 ± 12.02 a
	C	No sig.			18/18	2.41 ± 0.38 a	19/19	2.98 ± 0.48 a	20/20	2.05 ± 0.26 a	19/19	2.42 ± 0.37 a	18/18	2.78 ± 0.47 a	18/18	3.10 ± 0.68 a	19/19	3.48 ± 0.69 a		C†	No sig.			10/18	6.04 ± 2.47 a	1/11	-	9/18	2.33 ± 0.75 a	10/18	5.34 ± 1.78 a	8/19	2.92 ± 1.38 a		C†	No sig.			6/17	5.95 ± 4.11 a	2/10	-	10/17	5.78 ± 1.61 a	7/18	6.17 ± 1.62 a	2/17	-
	Xc	No sig.			18/18	1.23 ± 0.41 a	7/19	0.69 ± 0.16 a	17/20	0.57 ± 0.06 a	12/19	0.65 ± 0.12 a	18/18	0.88 ± 0.24 a	16/18	0.72 ± 0.09 a	19/19	0.63 ± 0.11 a		Xc	No sig.			13/18	0.40 ± 0.06 a	5/11	0.39 ± 0.14 a	15/18	1.16 ± 0.51 a	5/18	0.86 ± 0.41 a	13/19	0.47 ± 0.09 a		Xc	No sig.			8/17	7.02 ± 6.72 a	6/10	0.28 ± 0.05 a	12/17	0.46 ± 0.08 a	9/18	0.27 ± 0.06 a	11/17	0.59 ± 0.15 a
	Xi	23.15	6	<0.001	18/18	14.84 ± 2.26 b	7/19	18.05 ± 7.27 ab	16/20	6.08 ± 1.43 a	12/19	10.53 ± 1.97 ab	18/18	25.47 ± 3.96 b	16/18	16.73 ± 3.04 b	19/19	16.34 ± 3.36 ab		Xi	No sig.			15/18	22.57 ± 4.27 a	6/11	18.82 ± 4.74 a	18/18	20.08 ± 3.94 a	9/18	28.14 ± 5.84 a	17/19	22.77 ± 4.42 a		Xi	No sig.			15/17	37.81 ± 5.46 a	6/10	24.56 ± 6.50 a	15/17	21.60 ± 5.49 a	13/18	31.39 ± 5.76 a	12/17	27.96 ± 3.31 a
	N†	No sig.			16/18	0.48 ± 0.08 a	1/19	-	9/20	0.48 ± 0.14 a	8/19	0.32 ± 0.07 a	11/18	0.29 ± 0.04 a	14/18	0.64 ± 0.27 a	17/19	0.48 ± 0.11 a		N	No sig.			12/18	0.32 ± 0.07 a	5/11	0.84 ± 0.44 a	13/18	0.67 ± 0.25 a	6/18	0.61 ± 0.18 a	13/19	0.35 ± 0.06 a		N	No sig.			8/17	0.27 ± 0.06 a	6/10	0.5 ± 0.09 a	11/17	0.52 ± 0.12 a	9/18	0.37 ± 0.08 a	11/17	0.50 ± 0.22 a
†When the PPW of a certain treatment is less than 4 it is removed from the analysis
[truncated: 14 more columns]
